# Supplementary material for: Polygenic scores capture genetic modification of the adiposity-cardiometabolic risk factor relationship
Source: Cell Genom. 2025 Nov 25;6(3):101075. doi: 10.1016/j.xgen.2025.101075 (PMC12985365; doi:10.1016/j.xgen.2025.101075)
Supplement: Table S10. MAGMA gene set enrichment of ALT GWAS and iGWAS summary statistics, related to STAR Methods [file mmc2.xlsx]

## Sheet: ALT MAGMA results
Supp. Table S10: MAGMA gene set enrichment of ALT GWAS and iGWAS summary statistics, related to the STAR Methods
GWAS type	Reactome gene set	BETA	SE	P	# genes
GWAS	RHO_GTPASE_CYCLE	0.22212	0.048711	2.577e-6	422
iGWAS	PLASMA_LIPOPROTEIN_ASSEMBLY	0.9119	0.20055	2.7403e-6	19
GWAS	ATORVASTATIN_ADME	1.2802	0.3392	8.0609e-5	9
GWAS	SIGNALING_BY_RHO_GTPASES_MIRO_GTPASES_AND_RHOBTB3	0.14529	0.038708	8.7451e-5	677
GWAS	RHOU_GTPASE_CYCLE	0.50939	0.15817	6.4084e-4	36
iGWAS	CHYLOMICRON_ASSEMBLY	0.74055	0.2409	0.0010573	10
GWAS	REGULATION_OF_LIPID_METABOLISM_BY_PPARALPHA	0.26526	0.087338	0.0011961	115
iGWAS	ACYL_CHAIN_REMODELING_OF_DAG_AND_TAG	1.0689	0.35302	0.0012332	5
iGWAS	PLASMA_LIPOPROTEIN_ASSEMBLY_REMODELING_AND_CLEARANCE	0.27431	0.091422	0.0013497	74
GWAS	RAC1_GTPASE_CYCLE	0.23777	0.079772	0.0014403	171
iGWAS	REGULATION_OF_TP53_ACTIVITY	0.18379	0.062594	0.0016637	155
GWAS	CELLULAR_SENESCENCE	0.22373	0.076432	0.0017126	187
iGWAS	CHYLOMICRON_REMODELING	0.72178	0.24832	0.0018287	10
GWAS	RND2_GTPASE_CYCLE	0.43854	0.15607	0.0024803	42
GWAS	FORMATION_OF_SENESCENCE_ASSOCIATED_HETEROCHROMATIN_FOCI_SAHF	0.55822	0.19955	0.0025785	17
iGWAS	STAT3_NUCLEAR_EVENTS_DOWNSTREAM_OF_ALK_SIGNALING	0.8356	0.29917	0.0026133	10
GWAS	RHOV_GTPASE_CYCLE	0.47248	0.17012	0.0027432	36
iGWAS	CHYLOMICRON_CLEARANCE	1.1092	0.40016	0.0027892	5
GWAS	CHYLOMICRON_CLEARANCE	1.3212	0.48105	0.0030158	5
GWAS	PLASMA_LIPOPROTEIN_CLEARANCE	0.41441	0.15148	0.0031147	37
GWAS	RNA_POLYMERASE_II_TRANSCRIPTION	0.077637	0.028593	0.0033145	1320
GWAS	ACTIVATION_OF_PUMA_AND_TRANSLOCATION_TO_MITOCHONDRIA	0.87002	0.32125	0.0033856	9
GWAS	TP53_REGULATES_TRANSCRIPTION_OF_CELL_DEATH_GENES	0.42523	0.15804	0.0035691	43
iGWAS	PLASMA_LIPOPROTEIN_REMODELING	0.358	0.13352	0.0036716	33
GWAS	ONCOGENIC_MAPK_SIGNALING	0.29949	0.11288	0.0039898	79
GWAS	RUNX3_REGULATES_CDKN1A_TRANSCRIPTION	0.93626	0.35345	0.0040413	7
GWAS	ACTIVATION_OF_NOXA_AND_TRANSLOCATION_TO_MITOCHONDRIA	1.1552	0.43633	0.0040585	5
iGWAS	INTERLEUKIN_36_PATHWAY	1.2954	0.49501	0.004441	7
GWAS	RND1_GTPASE_CYCLE	0.40484	0.15597	0.0047249	41
GWAS	TRAIL_SIGNALING	1.0821	0.41704	0.0047362	8
GWAS	RHOD_GTPASE_CYCLE	0.37344	0.14428	0.0048258	49
GWAS	NUCLEAR_RECEPTOR_TRANSCRIPTION_PATHWAY	0.36446	0.14367	0.0055968	51
GWAS	CELLULAR_RESPONSES_TO_STIMULI	0.087543	0.034611	0.0057189	789
iGWAS	UNFOLDED_PROTEIN_RESPONSE_UPR	0.18956	0.077157	0.0070155	89
GWAS	EPH_EPHRIN_SIGNALING	0.25919	0.10588	0.0071868	90
iGWAS	UPTAKE_AND_ACTIONS_OF_BACTERIAL_TOXINS	0.34302	0.14142	0.007646	29
iGWAS	MTOR_SIGNALLING	0.30499	0.12582	0.00768	40
iGWAS	SPHINGOLIPID_DE_NOVO_BIOSYNTHESIS	0.32615	0.13459	0.0076971	37
GWAS	MITOCHONDRIAL_BIOGENESIS	0.24396	0.10071	0.0077158	89
GWAS	SIGNALING_BY_BRAF_AND_RAF1_FUSIONS	0.29987	0.12419	0.0078802	63
GWAS	CDC42_GTPASE_CYCLE	0.21079	0.087365	0.0079211	143
GWAS	TP53_REGULATES_TRANSCRIPTION_OF_DEATH_RECEPTORS_AND_LIGANDS	0.7701	0.32018	0.0080877	12
iGWAS	BBSOME_MEDIATED_CARGO_TARGETING_TO_CILIUM	0.41032	0.17083	0.0081593	23
iGWAS	SIGNAL_TRANSDUCTION_BY_L1	0.4392	0.18431	0.0085919	20
iGWAS	SYNTHESIS_OF_EPOXY_EET_AND_DIHYDROXYEICOSATRIENOIC_ACIDS_DHET	0.65774	0.27796	0.0089896	8
iGWAS	INTERLEUKIN_4_AND_INTERLEUKIN_13_SIGNALING	0.20286	0.085885	0.0090954	103
GWAS	ABERRANT_REGULATION_OF_MITOTIC_G1_S_TRANSITION_IN_CANCER_DUE_TO_RB1_DEFECTS	0.52089	0.22057	0.009106	17
GWAS	MET_RECEPTOR_ACTIVATION	1.0407	0.44122	0.0091758	6
iGWAS	NR1H2_AND_NR1H3_MEDIATED_SIGNALING	0.27674	0.11758	0.0093028	46
iGWAS	HDR_THROUGH_HOMOLOGOUS_RECOMBINATION_HRR	0.2352	0.10008	0.0093911	68
iGWAS	VLDL_ASSEMBLY	0.84755	0.36157	0.0095427	5
GWAS	TP53_REGULATES_TRANSCRIPTION_OF_GENES_INVOLVED_IN_CYTOCHROME_C_RELEASE	0.49781	0.21487	0.010263	20
iGWAS	IRS_ACTIVATION	0.9951	0.43233	0.010682	5
iGWAS	MISCELLANEOUS_TRANSPORT_AND_BINDING_EVENTS	0.3958	0.17222	0.01078	22
iGWAS	HDL_ASSEMBLY	0.69807	0.30564	0.011192	8
iGWAS	TRANSCRIPTIONAL_REGULATION_BY_TP53	0.095527	0.041837	0.011213	347
GWAS	APOBEC3G_MEDIATED_RESISTANCE_TO_HIV_1_INFECTION	0.9239	0.40574	0.011397	5
GWAS	REGULATION_OF_TP53_ACTIVITY_THROUGH_METHYLATION	0.513	0.2253	0.011401	19
iGWAS	TGF_BETA_RECEPTOR_SIGNALING_IN_EMT_EPITHELIAL_TO_MESENCHYMAL_TRANSITION	0.49742	0.21847	0.011405	16
GWAS	ABC_TRANSPORTERS_IN_LIPID_HOMEOSTASIS	0.53671	0.23678	0.011711	17
GWAS	RND3_GTPASE_CYCLE	0.37346	0.16511	0.011859	41
GWAS	TP53_REGULATES_TRANSCRIPTION_OF_GENES_INVOLVED_IN_G1_CELL_CYCLE_ARREST	0.50622	0.22389	0.011887	14
GWAS	REGULATION_OF_TP53_ACTIVITY_THROUGH_ASSOCIATION_WITH_CO_FACTORS	0.5465	0.24263	0.012156	14
GWAS	ACTIVATION_OF_BH3_ONLY_PROTEINS	0.39303	0.17524	0.01246	30
iGWAS	GLUCAGON_SIGNALING_IN_METABOLIC_REGULATION	0.32699	0.14618	0.01265	33
GWAS	NON_INTEGRIN_MEMBRANE_ECM_INTERACTIONS	0.31551	0.14116	0.012713	55
GWAS	UPTAKE_AND_FUNCTION_OF_ANTHRAX_TOXINS	0.73506	0.33072	0.013128	11
iGWAS	CLASS_B_2_SECRETIN_FAMILY_RECEPTORS	0.18641	0.084119	0.013351	94
GWAS	PREDNISONE_ADME	0.64368	0.29205	0.013768	9
iGWAS	SIGNAL_ATTENUATION	0.67656	0.30717	0.013819	10
iGWAS	SUMOYLATION_OF_INTRACELLULAR_RECEPTORS	0.3277	0.1489	0.013881	28
iGWAS	PROCESSIVE_SYNTHESIS_ON_THE_LAGGING_STRAND	0.42146	0.19179	0.013998	13
iGWAS	TRIGLYCERIDE_METABOLISM	0.32344	0.14751	0.014171	35
iGWAS	PLATELET_ACTIVATION_SIGNALING_AND_AGGREGATION	0.11178	0.05142	0.014861	251
iGWAS	REGULATION_OF_TP53_ACTIVITY_THROUGH_PHOSPHORYLATION	0.17893	0.082505	0.01506	88
iGWAS	RUNX1_REGULATES_ESTROGEN_RECEPTOR_MEDIATED_TRANSCRIPTION	0.81153	0.37437	0.015097	6
GWAS	DNA_DOUBLE_STRAND_BREAK_RESPONSE	0.24964	0.11587	0.015612	74
GWAS	LDL_CLEARANCE	0.50308	0.23529	0.016261	19
iGWAS	INTERLEUKIN_23_SIGNALING	0.70245	0.32917	0.016429	9
GWAS	PRE_NOTCH_PROCESSING_IN_THE_ENDOPLASMIC_RETICULUM	1.0025	0.47035	0.016532	6
GWAS	ACTIVATION_OF_RAC1_DOWNSTREAM_OF_NMDARS	0.78478	0.36953	0.016854	7
GWAS	SIGNALING_BY_MODERATE_KINASE_ACTIVITY_BRAF_MUTANTS	0.30458	0.14347	0.016882	43
iGWAS	NR1H2_NR1H3_REGULATE_GENE_EXPRESSION_LINKED_TO_GLUCONEOGENESIS	0.80176	0.37863	0.017115	5
iGWAS	NEUROTOXICITY_OF_CLOSTRIDIUM_TOXINS	0.46536	0.22143	0.0178	10
iGWAS	THYROXINE_BIOSYNTHESIS	0.52974	0.25222	0.017857	10
GWAS	TRANSCRIPTIONAL_ACTIVITY_OF_SMAD2_SMAD3_SMAD4_HETEROTRIMER	0.30312	0.14465	0.018066	49
GWAS	CYP2E1_REACTIONS	0.71438	0.34105	0.018108	11
GWAS	OXIDATIVE_STRESS_INDUCED_SENESCENCE	0.21333	0.10222	0.018455	116
iGWAS	NUCLEOTIDE_BINDING_DOMAIN_LEUCINE_RICH_REPEAT_CONTAINING_RECEPTOR_NLR_SIGNALING_PATHWAYS	0.24672	0.11846	0.018648	52
iGWAS	BINDING_AND_UPTAKE_OF_LIGANDS_BY_SCAVENGER_RECEPTORS	0.25431	0.12232	0.018815	42
GWAS	PHASE_I_FUNCTIONALIZATION_OF_COMPOUNDS	0.22182	0.10727	0.019331	102
GWAS	TRANSCRIPTIONAL_REGULATION_BY_TP53	0.10392	0.050334	0.019486	347
GWAS	XENOBIOTICS	0.47456	0.23026	0.019661	23
iGWAS	ENERGY_DEPENDENT_REGULATION_OF_MTOR_BY_LKB1_AMPK	0.30835	0.14962	0.019665	28
iGWAS	ARACHIDONATE_PRODUCTION_FROM_DAG	0.77874	0.37925	0.020026	5
GWAS	TRANSCRIPTION_OF_E2F_TARGETS_UNDER_NEGATIVE_CONTROL_BY_P107_RBL1_AND_P130_RBL2_IN_COMPLEX_WITH_HDAC1	0.45316	0.22099	0.02016	16
iGWAS	SIGNAL_AMPLIFICATION	0.2911	0.14208	0.020244	33
iGWAS	TNFR1_INDUCED_NF_KAPPA_B_SIGNALING_PATHWAY	0.29632	0.14465	0.020263	30
GWAS	PARACETAMOL_ADME	0.42802	0.2091	0.020339	26
GWAS	LAMININ_INTERACTIONS	0.39617	0.19395	0.02055	28
GWAS	EPHB_MEDIATED_FORWARD_SIGNALING	0.33401	0.16363	0.020623	41
iGWAS	INTERLEUKIN_10_SIGNALING	0.27911	0.13746	0.021161	43
iGWAS	G_ALPHA_S_SIGNALLING_EVENTS	0.14159	0.069935	0.021465	156
GWAS	MITOTIC_G2_G2_M_PHASES	0.13994	0.069202	0.021587	192
GWAS	RHOA_GTPASE_CYCLE	0.17107	0.084727	0.021751	142
GWAS	ANCHORING_FIBRIL_FORMATION	0.57577	0.28777	0.022716	13
GWAS	SEMA4D_MEDIATED_INHIBITION_OF_CELL_ATTACHMENT_AND_MIGRATION	0.79008	0.3958	0.022967	8
iGWAS	L1CAM_INTERACTIONS	0.15765	0.079375	0.023518	110
iGWAS	INFLAMMASOMES	0.36403	0.18373	0.023789	20
iGWAS	SCAVENGING_BY_CLASS_F_RECEPTORS	0.5874	0.29681	0.023915	6
GWAS	ACYL_CHAIN_REMODELING_OF_CL	1.0833	0.54773	0.023986	5
GWAS	RAC3_GTPASE_CYCLE	0.2193	0.11104	0.024147	84
GWAS	GLUCURONIDATION	0.65429	0.33278	0.024649	23
iGWAS	MAPK_FAMILY_SIGNALING_CASCADES	0.092099	0.046978	0.024978	312
GWAS	DISEASES_OF_MITOTIC_CELL_CYCLE	0.28879	0.14809	0.025588	37
GWAS	INTRACELLULAR_SIGNALING_BY_SECOND_MESSENGERS	0.11271	0.057809	0.025611	305
iGWAS	HOMOLOGOUS_DNA_PAIRING_AND_STRAND_EXCHANGE	0.23804	0.12241	0.025921	43
GWAS	INTERLEUKIN_4_AND_INTERLEUKIN_13_SIGNALING	0.20097	0.10339	0.025974	103
iGWAS	REGULATION_OF_MITF_M_DEPENDENT_GENES_INVOLVED_IN_APOPTOSIS	0.37282	0.19219	0.026204	18
iGWAS	SEROTONIN_NEUROTRANSMITTER_RELEASE_CYCLE	0.38416	0.19837	0.026408	17
iGWAS	ACTIVATION_OF_THE_PHOTOTRANSDUCTION_CASCADE	0.35622	0.18407	0.026484	11
GWAS	METABOLISM_OF_LIPIDS	0.070864	0.036732	0.02686	723
GWAS	RHOF_GTPASE_CYCLE	0.32753	0.16996	0.026991	39
GWAS	TRANSCRIPTIONAL_REGULATION_BY_MECP2	0.25654	0.13328	0.027131	57
iGWAS	G_ALPHA_Z_SIGNALLING_EVENTS	0.22768	0.11858	0.027439	48
GWAS	TRANSCRIPTION_OF_E2F_TARGETS_UNDER_NEGATIVE_CONTROL_BY_DREAM_COMPLEX	0.39905	0.20798	0.027519	19
iGWAS	SCAVENGING_BY_CLASS_B_RECEPTORS	0.66664	0.34908	0.028094	6
GWAS	DOWNREGULATION_OF_SMAD2_3_SMAD4_TRANSCRIPTIONAL_ACTIVITY	0.37833	0.19844	0.028298	29
GWAS	REGULATION_OF_GENE_EXPRESSION_IN_EARLY_PANCREATIC_PRECURSOR_CELLS	0.77047	0.40459	0.028443	8
GWAS	NR1H3_NR1H2_REGULATE_GENE_EXPRESSION_LINKED_TO_CHOLESTEROL_TRANSPORT_AND_EFFLUX	0.308	0.16174	0.028446	36
GWAS	POLO_LIKE_KINASE_MEDIATED_EVENTS	0.45349	0.23839	0.028577	16
GWAS	ABACAVIR_TRANSMEMBRANE_TRANSPORT	0.90093	0.47448	0.028806	5
GWAS	INFLAMMASOMES	0.41897	0.22093	0.028963	20
GWAS	BUTYROPHILIN_BTN_FAMILY_INTERACTIONS	0.65859	0.34813	0.029269	12
GWAS	RUNX3_REGULATES_BCL2L11_BIM_TRANSCRIPTION	0.81833	0.43345	0.029526	5
iGWAS	MODULATION_BY_MTB_OF_HOST_IMMUNE_SYSTEM	0.59596	0.31602	0.029669	7
GWAS	DEUBIQUITINATION	0.11535	0.061284	0.029917	263
iGWAS	RND2_GTPASE_CYCLE	0.24626	0.13099	0.030059	42
GWAS	MET_ACTIVATES_RAP1_AND_RAC1	0.5962	0.31732	0.030142	11
iGWAS	GRB7_EVENTS_IN_ERBB2_SIGNALING	0.62329	0.3318	0.030164	5
iGWAS	IRE1ALPHA_ACTIVATES_CHAPERONES	0.1951	0.10421	0.030601	48
iGWAS	NR1H3_NR1H2_REGULATE_GENE_EXPRESSION_LINKED_TO_CHOLESTEROL_TRANSPORT_AND_EFFLUX	0.25212	0.13467	0.030602	36
GWAS	RAC2_GTPASE_CYCLE	0.2078	0.11104	0.030651	81
iGWAS	GLYCEROPHOSPHOLIPID_BIOSYNTHESIS	0.13623	0.072879	0.030804	124
iGWAS	PROCESSIVE_SYNTHESIS_ON_THE_C_STRAND_OF_THE_TELOMERE	0.32688	0.17565	0.031383	19
GWAS	SYNTHESIS_OF_BILE_ACIDS_AND_BILE_SALTS_VIA_7ALPHA_HYDROXYCHOLESTEROL	0.38037	0.2045	0.031451	23
iGWAS	CASPASE_MEDIATED_CLEAVAGE_OF_CYTOSKELETAL_PROTEINS	0.3852	0.20775	0.031865	12
iGWAS	ELECTRIC_TRANSMISSION_ACROSS_GAP_JUNCTIONS	0.66184	0.35709	0.031918	5
iGWAS	ADRENALINE_NORADRENALINE_INHIBITS_INSULIN_SECRETION	0.28352	0.15317	0.032088	28
GWAS	DAG_AND_IP3_SIGNALING	0.30284	0.1639	0.032329	40
GWAS	PRE_NOTCH_EXPRESSION_AND_PROCESSING	0.2049	0.1109	0.03234	101
iGWAS	CDC42_GTPASE_CYCLE	0.134	0.072636	0.032544	143
GWAS	DRUG_ADME	0.19085	0.10364	0.032786	103
GWAS	PLATELET_AGGREGATION_PLUG_FORMATION	0.27738	0.15132	0.033401	39
iGWAS	NOREPINEPHRINE_NEUROTRANSMITTER_RELEASE_CYCLE	0.37623	0.20554	0.033604	17
GWAS	TRANSCRIPTIONAL_REGULATION_BY_RUNX3	0.18983	0.10373	0.033634	94
GWAS	TRANSCRIPTIONAL_ACTIVATION_OF_MITOCHONDRIAL_BIOGENESIS	0.25059	0.13722	0.033919	52
GWAS	ACTIVATION_OF_THE_AP_1_FAMILY_OF_TRANSCRIPTION_FACTORS	0.65409	0.35868	0.034115	10
iGWAS	GLUCAGON_TYPE_LIGAND_RECEPTORS	0.25174	0.1381	0.034173	33
GWAS	EPH_EPHRIN_MEDIATED_REPULSION_OF_CELLS	0.25075	0.13837	0.034986	50
GWAS	ONCOGENE_INDUCED_SENESCENCE	0.30973	0.17154	0.035506	33
GWAS	HEME_DEGRADATION	0.43095	0.2388	0.035574	15
GWAS	SUMOYLATION_OF_INTRACELLULAR_RECEPTORS	0.3237	0.17941	0.035602	28
iGWAS	TYSND1_CLEAVES_PEROXISOMAL_PROTEINS	0.46009	0.25513	0.035677	7
iGWAS	INTRA_GOLGI_TRAFFIC	0.24922	0.13865	0.036138000000000003	43
iGWAS	INTERFERON_GAMMA_SIGNALING	0.15683	0.087384	0.036356	93
GWAS	NEGATIVE_FEEDBACK_REGULATION_OF_MAPK_PATHWAY	0.74731	0.41644	0.036373	6
GWAS	SUMOYLATION	0.12396	0.069087	0.036394	179
iGWAS	RESOLUTION_OF_D_LOOP_STRUCTURES_THROUGH_SYNTHESIS_DEPENDENT_STRAND_ANNEALING_SDSA	0.28677	0.16068	0.037157	27
GWAS	RHOB_GTPASE_CYCLE	0.22301	0.12546	0.037742	67
iGWAS	ARMS_MEDIATED_ACTIVATION	0.55457	0.31283	0.038141	7
iGWAS	CROSSLINKING_OF_COLLAGEN_FIBRILS	0.41274	0.23354	0.038597	16
iGWAS	HEMOSTASIS	0.061103	0.034597	0.038696	597
GWAS	INTEGRATION_OF_PROVIRUS	0.57106	0.32371	0.038864	9
iGWAS	MTORC1_MEDIATED_SIGNALLING	0.29861	0.16955	0.039111	23
GWAS	BIOLOGICAL_OXIDATIONS	0.13154	0.075207	0.040152	212
GWAS	NR1H2_AND_NR1H3_MEDIATED_SIGNALING	0.24682	0.14126	0.040306	46
GWAS	UB_SPECIFIC_PROCESSING_PROTEASES	0.12724	0.072972	0.040621	190
iGWAS	DOPAMINE_NEUROTRANSMITTER_RELEASE_CYCLE	0.33347	0.19153	0.040842	21
iGWAS	CELLULAR_RESPONSE_TO_CHEMICAL_STRESS	0.09516	0.054805	0.041261	199
GWAS	METABOLISM_OF_ANGIOTENSINOGEN_TO_ANGIOTENSINS	0.50758	0.29233	0.041263	15
GWAS	HYALURONAN_UPTAKE_AND_DEGRADATION	0.41611	0.24094	0.04209	12
iGWAS	KEAP1_NFE2L2_PATHWAY	0.12278	0.071116	0.042145	122
GWAS	REGULATION_BY_C_FLIP	0.5226	0.30277	0.042179	11
iGWAS	DISPLACEMENT_OF_DNA_GLYCOSYLASE_BY_APEX1	0.41361	0.23994	0.04238	9
GWAS	MET_ACTIVATES_PTPN11	0.91217	0.52927	0.042414	5
iGWAS	SYNTHESIS_SECRETION_AND_INACTIVATION_OF_GLUCAGON_LIKE_PEPTIDE_1_GLP_1	0.33431	0.19401	0.042443	20
iGWAS	RESOLUTION_OF_D_LOOP_STRUCTURES	0.23697	0.13758	0.042511	35
GWAS	EPHRIN_SIGNALING	0.39868	0.23204	0.042891	17
GWAS	P2Y_RECEPTORS	0.57079	0.33241	0.042988	9
GWAS	FCERI_MEDIATED_MAPK_ACTIVATION	0.28804	0.16779	0.04303	32
GWAS	INTRINSIC_PATHWAY_FOR_APOPTOSIS	0.20955	0.12249	0.043571	54
GWAS	VLDL_ASSEMBLY	0.74202	0.43468	0.043918	5
GWAS	TP53_REGULATES_TRANSCRIPTION_OF_SEVERAL_ADDITIONAL_CELL_DEATH_GENES_WHOSE_SPECIFIC_ROLES_IN_P53_DEPENDENT_APOPTOSIS_REMAIN_UNCERTAIN	0.47711	0.27978	0.044079	13
iGWAS	G0_AND_EARLY_G1	0.23746	0.13933	0.044168	27
iGWAS	TRIGLYCERIDE_BIOSYNTHESIS	0.41663	0.24489	0.044452	12
iGWAS	EPH_EPHRIN_SIGNALING	0.14961	0.088072	0.044694	90
iGWAS	RHO_GTPASE_CYCLE	0.069035	0.040652	0.044747	422
iGWAS	THE_NLRP3_INFLAMMASOME	0.35244	0.20762	0.044806	15
iGWAS	EXTRA_NUCLEAR_ESTROGEN_SIGNALING	0.16082	0.095092	0.045406	74
GWAS	TRANSCRIPTIONAL_REGULATION_BY_VENTX	0.24763	0.14647	0.045461	39
iGWAS	RHO_GTPASES_ACTIVATE_CIT	0.31858	0.18868	0.045668	19
iGWAS	SMAC_XIAP_REGULATED_APOPTOTIC_RESPONSE	0.40576	0.24079	0.045995	7
iGWAS	PERK_REGULATES_GENE_EXPRESSION	0.2214	0.13193	0.046669	31
GWAS	EPIGENETIC_REGULATION_OF_GENE_EXPRESSION	0.10533	0.06282	0.046804	242
iGWAS	GPER1_SIGNALING	0.21293	0.12738	0.047313	45
GWAS	THE_NLRP3_INFLAMMASOME	0.41661	0.24952	0.047508	15
GWAS	NUCLEAR_SIGNALING_BY_ERBB4	0.2792	0.16752	0.047795	32
iGWAS	ESTROGEN_DEPENDENT_NUCLEAR_EVENTS_DOWNSTREAM_OF_ESR_MEMBRANE_SIGNALING	0.28456	0.17095	0.048009	23
GWAS	ROLE_OF_LAT2_NTAL_LAB_ON_CALCIUM_MOBILIZATION	0.41817	0.25142	0.048142	16
iGWAS	SIGNALING_BY_ERBB2	0.1916	0.1152	0.048145	50
GWAS	MET_PROMOTES_CELL_MOTILITY	0.28793	0.17317	0.048197	41
GWAS	REGULATION_OF_TP53_EXPRESSION_AND_DEGRADATION	0.25133	0.15128	0.04833	37
iGWAS	GROWTH_HORMONE_RECEPTOR_SIGNALING	0.30363	0.18281	0.048378	24
GWAS	REGULATION_OF_NF_KAPPA_B_SIGNALING	0.37512	0.22732	0.049461	17
iGWAS	IL_6_TYPE_CYTOKINE_RECEPTOR_LIGAND_INTERACTIONS	0.33117	0.20074	0.049505	17
iGWAS	SYNAPTIC_ADHESION_LIKE_MOLECULES	0.29111	0.17655	0.049589	19
iGWAS	MINERALOCORTICOID_BIOSYNTHESIS	0.52957	0.32179	0.049925	6
iGWAS	NADE_MODULATES_DEATH_SIGNALLING	0.67606	0.41141	0.050173	5
GWAS	HEME_SIGNALING	0.22701	0.13832	0.050384	48
iGWAS	FOXO_MEDIATED_TRANSCRIPTION_OF_OXIDATIVE_STRESS_METABOLIC_AND_NEURONAL_GENES	0.23297	0.14203	0.050478	29
GWAS	PROPIONYL_COA_CATABOLISM	0.68999	0.42087	0.050571	5
iGWAS	DNA_DAMAGE_REVERSAL	0.39159	0.23932	0.050901	8
GWAS	STAT5_ACTIVATION_DOWNSTREAM_OF_FLT3_ITD_MUTANTS	0.61795	0.37803	0.051068	10
GWAS	REGULATION_OF_MITF_M_DEPENDENT_GENES_INVOLVED_IN_CELL_CYCLE_AND_PROLIFERATION	0.40376	0.24715	0.051172	17
iGWAS	DISEASES_OF_DNA_REPAIR	0.17346	0.10619	0.05119	51
iGWAS	NEUROFASCIN_INTERACTIONS	0.50151	0.30762	0.05153	6
GWAS	PURINERGIC_SIGNALING_IN_LEISHMANIASIS_INFECTION	0.31346	0.19233	0.051585	25
GWAS	PLASMA_LIPOPROTEIN_ASSEMBLY_REMODELING_AND_CLEARANCE	0.17866	0.10989	0.051999	74
iGWAS	CARGO_TRAFFICKING_TO_THE_PERICILIARY_MEMBRANE	0.18203	0.11213	0.05227	49
GWAS	NEPHRIN_FAMILY_INTERACTIONS	0.36998	0.22797	0.05231	22
GWAS	INACTIVATION_OF_CDC42_AND_RAC1	0.63371	0.39121	0.052641	7
iGWAS	FORMATION_OF_FIBRIN_CLOT_CLOTTING_CASCADE	0.22824	0.14103	0.052803	37
iGWAS	REGULATION_OF_INSULIN_LIKE_GROWTH_FACTOR_IGF_TRANSPORT_AND_UPTAKE_BY_INSULIN_LIKE_GROWTH_FACTOR_BINDING_PROTEINS_IGFBPS	0.1266	0.078263	0.052879	119
iGWAS	LIPID_PARTICLE_ORGANIZATION	0.52483	0.32461	0.052967	6
GWAS	SARS_COV_2_TARGETS_PDZ_PROTEINS_IN_CELL_CELL_JUNCTION	0.68977	0.42715	0.053184	5
iGWAS	GRB2_SOS_PROVIDES_LINKAGE_TO_MAPK_SIGNALING_FOR_INTEGRINS	0.37131	0.23006	0.053274	15
iGWAS	TNFR1_INDUCED_PROAPOPTOTIC_SIGNALING	0.26049	0.16141	0.053285	24
GWAS	TRANSCRIPTIONAL_REGULATION_BY_THE_AP_2_TFAP2_FAMILY_OF_TRANSCRIPTION_FACTORS	0.27805	0.17342	0.054436	37
GWAS	CASPASE_ACTIVATION_VIA_DEATH_RECEPTORS_IN_THE_PRESENCE_OF_LIGAND	0.41382	0.25853	0.054739	16
iGWAS	REGULATION_OF_TP53_ACTIVITY_THROUGH_METHYLATION	0.3	0.18743	0.054741	19
iGWAS	SIGNALING_BY_WNT	0.075077	0.046933	0.054846	318
iGWAS	SYNTHESIS_OF_PA	0.22006	0.13763	0.054926	39
GWAS	RHO_GTPASES_ACTIVATE_WASPS_AND_WAVES	0.26665	0.16703	0.055202	33
iGWAS	TRANSCRIPTIONAL_REGULATION_OF_WHITE_ADIPOCYTE_DIFFERENTIATION	0.13715	0.086174	0.055755	81
GWAS	BILE_ACID_AND_BILE_SALT_METABOLISM	0.24472	0.1538	0.055799	44
GWAS	DNA_DAMAGE_TELOMERE_STRESS_INDUCED_SENESCENCE	0.1965	0.12372	0.056126	75
GWAS	ELECTRIC_TRANSMISSION_ACROSS_GAP_JUNCTIONS	0.68156	0.42928	0.05619	5
iGWAS	ADENYLATE_CYCLASE_ACTIVATING_PATHWAY	0.45419	0.28618	0.05626	10
GWAS	CAMK_IV_MEDIATED_PHOSPHORYLATION_OF_CREB	0.46627999999999997	0.29389	0.056314	10
GWAS	TP53_REGULATES_METABOLIC_GENES	0.15873	0.10042	0.056983	78
iGWAS	SMALL_INTERFERING_RNA_SIRNA_BIOGENESIS	0.42976	0.27352	0.058076	9
GWAS	INTERLEUKIN_1_FAMILY_SIGNALING	0.1236	0.07872	0.0582	146
GWAS	INTERLEUKIN_1_PROCESSING	0.46101	0.29379	0.058316	9
iGWAS	THROMBOXANE_SIGNALLING_THROUGH_TP_RECEPTOR	0.25895	0.16568	0.059039	24
iGWAS	PROGRAMMED_CELL_DEATH	0.087377	0.055907	0.059047	204
GWAS	SIGNALING_BY_RECEPTOR_TYROSINE_KINASES	0.070048	0.044875	0.059278	518
iGWAS	PLASMA_LIPOPROTEIN_CLEARANCE	0.19608	0.12603	0.059882	37
iGWAS	MAPK3_ERK1_ACTIVATION	0.47213	0.30469	0.060632	10
iGWAS	CALCITONIN_LIKE_LIGAND_RECEPTORS	0.48394	0.31389	0.061577	10
GWAS	FCGAMMA_RECEPTOR_FCGR_DEPENDENT_PHAGOCYTOSIS	0.16656	0.10829	0.062026	83
iGWAS	DOWNREGULATION_OF_ERBB2_SIGNALING	0.23215	0.15094	0.062035	29
iGWAS	ACTIVATION_OF_THE_AP_1_FAMILY_OF_TRANSCRIPTION_FACTORS	0.45881	0.29838	0.062072	10
GWAS	MET_ACTIVATES_PI3K_AKT_SIGNALING	0.71795	0.46805	0.062534	6
GWAS	NUCLEOTIDE_LIKE_PURINERGIC_RECEPTORS	0.43469	0.28373	0.062765	13
iGWAS	AMINE_LIGAND_BINDING_RECEPTORS	0.22363	0.14617	0.063026	40
iGWAS	EVASION_BY_RSV_OF_HOST_INTERFERON_RESPONSES	0.23598	0.15468	0.063561	35
GWAS	CELL_CYCLE_MITOTIC	0.063736	0.041777	0.063563	537
iGWAS	TRANSCRIPTION_OF_E2F_TARGETS_UNDER_NEGATIVE_CONTROL_BY_P107_RBL1_AND_P130_RBL2_IN_COMPLEX_WITH_HDAC1	0.2782	0.18238	0.063593	16
iGWAS	ER_QUALITY_CONTROL_COMPARTMENT_ERQC	0.26109	0.17137	0.063817	21
iGWAS	APOPTOSIS	0.091842	0.060424	0.064268	173
iGWAS	FGFR2_LIGAND_BINDING_AND_ACTIVATION	0.31968	0.2104	0.064346	19
iGWAS	RET_SIGNALING	0.20479	0.13485	0.06444	40
iGWAS	NEGATIVE_REGULATION_OF_NMDA_RECEPTOR_MEDIATED_NEURONAL_TRANSMISSION	0.28358	0.18699	0.0647	20
GWAS	G0_AND_EARLY_G1	0.25443	0.16784	0.064778	27
GWAS	ANTIGEN_ACTIVATES_B_CELL_RECEPTOR_BCR_LEADING_TO_GENERATION_OF_SECOND_MESSENGERS	0.28975	0.19126	0.064901	28
iGWAS	SIGNALING_BY_ALK_IN_CANCER	0.13237	0.087393	0.064941	90
iGWAS	TGFBR3_EXPRESSION	0.26259	0.17341	0.064984	25
GWAS	TP53_REGULATES_TRANSCRIPTION_OF_CASPASE_ACTIVATORS_AND_CASPASES	0.46524	0.3079	0.065405	12
iGWAS	CYTOSOLIC_IRON_SULFUR_CLUSTER_ASSEMBLY	0.31115	0.206	0.065481	12
GWAS	METABOLISM_OF_STEROIDS	0.12173	0.080764	0.06588	149
iGWAS	CELLULAR_RESPONSES_TO_STIMULI	0.04334	0.028774	0.066017	789
GWAS	CHROMATIN_MODIFYING_ENZYMES	0.093789	0.062416	0.066476	253
iGWAS	SLC15A4_TASL_DEPENDENT_IRF5_ACTIVATION	0.62516	0.41606	0.066485	4
GWAS	EPITHELIAL_MESENCHYMAL_TRANSITION_EMT_DURING_GASTRULATION	0.49695	0.33137	0.066858	7
iGWAS	NUCLEAR_RECEPTOR_TRANSCRIPTION_PATHWAY	0.17897	0.11935	0.066887	51
GWAS	CRISTAE_FORMATION	0.23005	0.15372	0.067255	29
GWAS	ADIPOGENESIS	0.13543	0.090586	0.067461	106
iGWAS	DEFECTIVE_INTRINSIC_PATHWAY_FOR_APOPTOSIS	0.22979	0.15377	0.067543	25
iGWAS	INTERLEUKIN_6_FAMILY_SIGNALING	0.24757	0.16594	0.067864	24
GWAS	GP1B_IX_V_ACTIVATION_SIGNALLING	0.46032	0.30864	0.067929	11
GWAS	RECYCLING_OF_BILE_ACIDS_AND_SALTS	0.33528	0.22522	0.068301	18
iGWAS	TRANSCRIPTION_OF_E2F_TARGETS_UNDER_NEGATIVE_CONTROL_BY_DREAM_COMPLEX	0.25642	0.17247	0.068549	19
GWAS	CIRCADIAN_CLOCK	0.17345	0.11669	0.068589	69
iGWAS	CALNEXIN_CALRETICULIN_CYCLE	0.21712	0.14618	0.068747	26
iGWAS	ADRENOCEPTORS	0.42805	0.28847	0.068933	9
GWAS	BIOSYNTHESIS_OF_MARESIN_LIKE_SPMS	0.53683	0.36203	0.069069	6
GWAS	VEGF_LIGAND_RECEPTOR_INTERACTIONS	0.58121	0.39232	0.069251	7
iGWAS	SUMOYLATION_OF_IMMUNE_RESPONSE_PROTEINS	0.30426	0.20555	0.069415	10
GWAS	RHOC_GTPASE_CYCLE	0.17539	0.1185	0.069435	71
iGWAS	RESPIRATORY_SYNCYTIAL_VIRUS_INFECTION_PATHWAY	0.11447	0.07735	0.069462	114
iGWAS	SPHINGOLIPID_METABOLISM	0.11983	0.080992	0.069502	101
GWAS	SYNTHESIS_OF_BILE_ACIDS_AND_BILE_SALTS	0.26486	0.17915	0.069663	33
iGWAS	UNBLOCKING_OF_NMDA_RECEPTORS_GLUTAMATE_BINDING_AND_ACTIVATION	0.28068	0.19017	0.069989	19
GWAS	EARLY_PHASE_OF_HIV_LIFE_CYCLE	0.36997	0.25095	0.070215	14
iGWAS	HDR_THROUGH_SINGLE_STRAND_ANNEALING_SSA	0.19336	0.13146	0.070667	37
iGWAS	BETA_CATENIN_INDEPENDENT_WNT_SIGNALING	0.096881	0.065933	0.070872	145
iGWAS	UPTAKE_AND_FUNCTION_OF_DIPHTHERIA_TOXIN	0.45913	0.31265	0.070996	6
iGWAS	METAL_ION_SLC_TRANSPORTERS	0.23702	0.16148	0.071093	23
GWAS	DEFECTIVE_LFNG_CAUSES_SCDO3	0.67143	0.45859	0.071592	5
GWAS	SEMA4D_IN_SEMAPHORIN_SIGNALING	0.31438	0.21474	0.0716	24
iGWAS	TRIGLYCERIDE_CATABOLISM	0.27018	0.18475	0.071822	23
GWAS	TOLL_LIKE_RECEPTOR_TLR1_TLR2_CASCADE	0.13099	0.0896	0.071889	109
GWAS	SCAVENGING_BY_CLASS_A_RECEPTORS	0.32709	0.22489	0.072918	19
iGWAS	DNA_REPAIR	0.063206	0.043518	0.073202	320
GWAS	ABC_FAMILY_PROTEINS_MEDIATED_TRANSPORT	0.13881	0.095879	0.073857	99
GWAS	TRANSCRIPTIONAL_REGULATION_OF_BROWN_AND_BEIGE_ADIPOCYTE_DIFFERENTIATION	0.25128	0.17383	0.074156	30
iGWAS	SCAVENGING_OF_HEME_FROM_PLASMA	0.28019	0.19416	0.074505	13
GWAS	ROLE_OF_PHOSPHOLIPIDS_IN_PHAGOCYTOSIS	0.26838	0.18605	0.074588	25
GWAS	NERVOUS_SYSTEM_DEVELOPMENT	0.061882	0.042925	0.074714	542
iGWAS	DEACTIVATION_OF_THE_BETA_CATENIN_TRANSACTIVATING_COMPLEX	0.19601	0.136	0.074756	39
iGWAS	PTEN_REGULATION	0.098698	0.068497	0.074813	135
iGWAS	MAPK1_ERK2_ACTIVATION	0.45664	0.31707	0.074914	9
iGWAS	METABOLISM_OF_FAT_SOLUBLE_VITAMINS	0.17715	0.12301	0.074916	46
iGWAS	SYNTHESIS_OF_WYBUTOSINE_AT_G37_OF_TRNA_PHE	0.39745	0.27636	0.075206	6
iGWAS	REGULATION_OF_RUNX2_EXPRESSION_AND_ACTIVITY	0.13716	0.095507	0.075497	71
iGWAS	G_BETA_GAMMA_SIGNALLING_THROUGH_PI3KGAMMA	0.22418	0.15613	0.075527	25
GWAS	CYTOCHROME_P450_ARRANGED_BY_SUBSTRATE_TYPE	0.19381	0.13519	0.075845	64
GWAS	INTEGRIN_SIGNALING	0.27405	0.1913	0.075998	27
GWAS	PHASE_0_RAPID_DEPOLARISATION	0.27836	0.19436	0.076048	31
GWAS	REGULATION_OF_TP53_ACTIVITY_THROUGH_ACETYLATION	0.24836	0.17392	0.07666	29
iGWAS	ACTIVATION_OF_TRKA_RECEPTORS	0.57163	0.40083	0.076926	6
iGWAS	INTERFERON_ALPHA_BETA_SIGNALING	0.14839	0.10409	0.076993	77
iGWAS	DNA_DOUBLE_STRAND_BREAK_REPAIR	0.090366	0.063387	0.076998	164
GWAS	INTERFERON_GAMMA_SIGNALING	0.14986	0.10523	0.077225	93
GWAS	SIGNALING_BY_PDGF	0.18813	0.13219	0.07735	57
iGWAS	PI3K_EVENTS_IN_ERBB4_SIGNALING	0.46087	0.32386	0.077372	10
iGWAS	N_GLYCAN_TRIMMING_AND_ELONGATION_IN_THE_CIS_GOLGI	0.64782	0.45528	0.077391	5
iGWAS	NEGATIVE_REGULATION_OF_ACTIVITY_OF_TFAP2_AP_2_FAMILY_TRANSCRIPTION_FACTORS	0.43002	0.30267	0.077705	10
GWAS	ELEVATION_OF_CYTOSOLIC_CA2_LEVELS	0.35886	0.25283	0.077904	16
iGWAS	ASSEMBLY_AND_CELL_SURFACE_PRESENTATION_OF_NMDA_RECEPTORS	0.18147	0.12795	0.078064	40
iGWAS	HDL_REMODELING	0.30572	0.21585	0.078345	10
iGWAS	VASOPRESSIN_REGULATES_RENAL_WATER_HOMEOSTASIS_VIA_AQUAPORINS	0.18852	0.1333	0.078658	42
iGWAS	CA2_ACTIVATED_K_CHANNELS	0.43523	0.30829	0.079017	9
iGWAS	G_PROTEIN_BETA_GAMMA_SIGNALLING	0.19677	0.13943	0.079095	30
GWAS	CA_DEPENDENT_EVENTS	0.25224	0.17887	0.07925	36
iGWAS	RESPONSE_TO_ELEVATED_PLATELET_CYTOSOLIC_CA2	0.10186	0.072237	0.079263	123
GWAS	ZINC_INFLUX_INTO_CELLS_BY_THE_SLC39_GENE_FAMILY	0.38668	0.27442	0.079411	10
iGWAS	G_BETA_GAMMA_SIGNALLING_THROUGH_CDC42	0.24583	0.17446	0.079414	19
GWAS	PHASE_2_PLATEAU_PHASE	0.44302	0.31538	0.080061	14
GWAS	CREB1_PHOSPHORYLATION_THROUGH_THE_ACTIVATION_OF_CAMKII_CAMKK_CAMKIV_CASCASDE	0.43921	0.3127	0.080085	8
GWAS	REGULATION_OF_RUNX1_EXPRESSION_AND_ACTIVITY	0.34978	0.24915	0.08018	17
GWAS	FGFR1_MUTANT_RECEPTOR_ACTIVATION	0.27709	0.19756	0.080377	31
iGWAS	INTERLEUKIN_9_SIGNALING	0.57024	0.40687	0.080537	7
iGWAS	ENDOSOMAL_VACUOLAR_PATHWAY	0.36262	0.25886	0.080647	11
iGWAS	RHO_GTPASES_ACTIVATE_ROCKS	0.29004	0.20736	0.080958	19
iGWAS	HYDROLYSIS_OF_LPC	0.46169	0.33049	0.08122	9
GWAS	LIPID_PARTICLE_ORGANIZATION	0.5452	0.39036	0.081266	6
GWAS	VLDL_CLEARANCE	0.44069	0.3158	0.081446	6
iGWAS	PROTEIN_FOLDING	0.10745	0.077288	0.082231	95
GWAS	COLLAGEN_CHAIN_TRIMERIZATION	0.23199	0.16713	0.082568	42
iGWAS	LDL_REMODELING	0.52908	0.38189	0.082972	6
GWAS	TOLL_LIKE_RECEPTOR_9_TLR9_CASCADE	0.12579	0.091277	0.084091	102
iGWAS	INACTIVATION_OF_CSF3_G_CSF_SIGNALING	0.24349	0.17697	0.084439	25
GWAS	MAP2K_AND_MAPK_ACTIVATION	0.20149	0.14654	0.084575	38
GWAS	REGULATION_OF_PTEN_GENE_TRANSCRIPTION	0.17209	0.12518	0.084618	59
iGWAS	CELLULAR_RESPONSE_TO_MITOCHONDRIAL_STRESS	0.31274	0.22793	0.085024	8
GWAS	TIGHT_JUNCTION_INTERACTIONS	0.26004	0.1896	0.085111	29
GWAS	MISCELLANEOUS_TRANSPORT_AND_BINDING_EVENTS	0.28325	0.2069	0.085507	22
iGWAS	GABA_B_RECEPTOR_ACTIVATION	0.17406	0.1272	0.085608	43
GWAS	SIGNAL_TRANSDUCTION_BY_L1	0.30308	0.2216	0.08571	20
GWAS	SUMOYLATION_OF_DNA_METHYLATION_PROTEINS	0.32773	0.24005	0.0861	16
iGWAS	REGULATION_OF_MECP2_EXPRESSION_AND_ACTIVITY	0.20648	0.15138	0.086301	28
iGWAS	REGULATION_OF_MITF_M_DEPENDENT_GENES_INVOLVED_IN_PIGMENTATION	0.16407	0.12037	0.086453	41
GWAS	LOSS_OF_FUNCTION_OF_MECP2_IN_RETT_SYNDROME	0.43061	0.316	0.0865	11
iGWAS	RNA_POLYMERASE_II_TRANSCRIPTION	0.032197	0.023712	0.087271	1320
iGWAS	JNK_C_JUN_KINASES_PHOSPHORYLATION_AND_ACTIVATION_MEDIATED_BY_ACTIVATED_HUMAN_TAK1	0.24511	0.18089	0.087711	19
GWAS	DISEASES_OF_SIGNAL_TRANSDUCTION_BY_GROWTH_FACTOR_RECEPTORS_AND_SECOND_MESSENGERS	0.063998	0.04723	0.087712	449
GWAS	SIGNALING_BY_CYTOSOLIC_FGFR1_FUSION_MUTANTS	0.37476	0.27659	0.087735	18
iGWAS	REGULATION_OF_TP53_EXPRESSION_AND_DEGRADATION	0.16988	0.12564	0.088179	37
iGWAS	MYOGENESIS	0.23592	0.17448	0.08818	29
GWAS	FOXO_MEDIATED_TRANSCRIPTION_OF_CELL_DEATH_GENES	0.33794	0.25109	0.089182	15
iGWAS	INTRINSIC_PATHWAY_FOR_APOPTOSIS	0.13623	0.10132	0.089408	54
iGWAS	METABOLISM_OF_LIPIDS	0.041113	0.030598	0.089542	723
iGWAS	METABOLISM_OF_AMINO_ACIDS_AND_DERIVATIVES	0.055956	0.041652	0.089578	350
GWAS	PYRIMIDINE_CATABOLISM	0.38657	0.28777	0.089594	12
GWAS	ZYGOTIC_GENOME_ACTIVATION_ZGA	0.38773	0.28865	0.089605	14
iGWAS	REGULATION_OF_CDH11_MRNA_TRANSLATION_BY_MICRORNAS	0.36055	0.26843	0.089615	9
iGWAS	FOXO_MEDIATED_TRANSCRIPTION_OF_CELL_CYCLE_GENES	0.27754	0.20692	0.089921	16
iGWAS	THROMBIN_SIGNALLING_THROUGH_PROTEINASE_ACTIVATED_RECEPTORS_PARS	0.18811	0.1408	0.090782	32
GWAS	EPHA_MEDIATED_GROWTH_CONE_COLLAPSE	0.26511	0.19844	0.090793	29
iGWAS	PROCESSING_OF_DNA_DOUBLE_STRAND_BREAK_ENDS	0.11123	0.083347	0.091033	93
GWAS	AKT_PHOSPHORYLATES_TARGETS_IN_THE_CYTOSOL	0.35627	0.26717	0.091193	14
GWAS	TRANSPORT_OF_SMALL_MOLECULES	0.050586	0.037941	0.091229	703
iGWAS	TANDEM_PORE_DOMAIN_POTASSIUM_CHANNELS	0.33636	0.25326	0.092078	12
iGWAS	GLYCOSPHINGOLIPID_BIOSYNTHESIS	0.24389	0.18383	0.092315	19
GWAS	2_LTR_CIRCLE_FORMATION	0.47269	0.35711	0.092818	7
GWAS	INTERLEUKIN_36_PATHWAY	0.78663	0.59515	0.093136	7
iGWAS	NUCLEAR_EVENTS_STIMULATED_BY_ALK_SIGNALING_IN_CANCER	0.18597	0.14077	0.093247	33
GWAS	HDACS_DEACETYLATE_HISTONES	0.16939	0.12842	0.093588	87
iGWAS	ADORA2B_MEDIATED_ANTI_INFLAMMATORY_CYTOKINES_PRODUCTION	0.16631	0.12624	0.09387	42
GWAS	RUNX2_REGULATES_OSTEOBLAST_DIFFERENTIATION	0.30975	0.23535	0.094081	22
GWAS	TP53_REGULATES_TRANSCRIPTION_OF_CELL_CYCLE_GENES	0.17162	0.1304	0.094085	49
iGWAS	CYCLIN_A_CDK2_ASSOCIATED_EVENTS_AT_S_PHASE_ENTRY	0.1055	0.080186	0.094146	84
GWAS	G1_S_DNA_DAMAGE_CHECKPOINTS	0.14997	0.11416	0.094486	67
iGWAS	EPHA_MEDIATED_GROWTH_CONE_COLLAPSE	0.21672	0.16508	0.094635	29
GWAS	PRC2_METHYLATES_HISTONES_AND_DNA	0.19359	0.14754	0.09474	65
iGWAS	RIPK1_MEDIATED_REGULATED_NECROSIS	0.19677	0.15034	0.095314	30
iGWAS	INTRACELLULAR_SIGNALING_BY_SECOND_MESSENGERS	0.062763	0.047989	0.095472	305
GWAS	REGULATION_OF_ENDOGENOUS_RETROELEMENTS_BY_PIWI_INTERACTING_RNAS_PIRNAS	0.14818	0.11333	0.095519	90
GWAS	MET_ACTIVATES_PTK2_SIGNALING	0.27006	0.20658	0.095565	30
iGWAS	MYOCLONIC_EPILEPSY_OF_LAFORA	0.35369	0.27058	0.095588	9
GWAS	RMTS_METHYLATE_HISTONE_ARGININES	0.15732	0.12036	0.095602	72
iGWAS	PKA_ACTIVATION_IN_GLUCAGON_SIGNALLING	0.29913	0.2295	0.096234	17
iGWAS	ALK_MUTANTS_BIND_TKIS	0.3391	0.26105	0.096985	12
GWAS	PI3K_AKT_SIGNALING_IN_CANCER	0.13202	0.10242	0.098699	108
iGWAS	DOWNREGULATION_OF_ERBB4_SIGNALING	0.43322	0.3364	0.098911	9
GWAS	CYTOPROTECTION_BY_HMOX1	0.16162	0.12575	0.099352	54
iGWAS	IRAK2_MEDIATED_ACTIVATION_OF_TAK1_COMPLEX	0.34527	0.26948	0.10007	9
iGWAS	RSV_HOST_INTERACTIONS	0.11084	0.08662	0.10035	92
GWAS	CLASS_I_PEROXISOMAL_MEMBRANE_PROTEIN_IMPORT	0.26755	0.20947	0.10076	18
iGWAS	CRISTAE_FORMATION	0.16317	0.12786	0.10095	29
iGWAS	HOMOLOGY_DIRECTED_REPAIR	0.089288	0.069993	0.10104	134
GWAS	BH3_ONLY_PROTEINS_ASSOCIATE_WITH_AND_INACTIVATE_ANTI_APOPTOTIC_BCL_2_MEMBERS	0.40033	0.31394	0.10113	9
GWAS	REGULATION_OF_TP53_ACTIVITY	0.095898	0.075317	0.10147	155
GWAS	PLATELET_CALCIUM_HOMEOSTASIS	0.26425	0.20766	0.10161	27
iGWAS	SIGNALING_BY_TGFB_FAMILY_MEMBERS	0.084556	0.066455	0.10163	152
GWAS	BIOSYNTHESIS_OF_MARESINS	0.41535	0.32644	0.10163	8
GWAS	SIGNALING_BY_INTERLEUKINS	0.060613	0.04769	0.10188	445
GWAS	RECRUITMENT_OF_MITOTIC_CENTROSOME_PROTEINS_AND_COMPLEXES	0.14308	0.11258	0.10189	77
GWAS	COBALAMIN_CBL_METABOLISM	0.48011	0.37779	0.1019	7
iGWAS	PHOSPHOLIPID_METABOLISM	0.073884	0.058175	0.10205	200
iGWAS	DOPAMINE_CLEARANCE_FROM_THE_SYNAPTIC_CLEFT	0.68035	0.53591	0.10214	3
iGWAS	MITOCHONDRIAL_TRNA_AMINOACYLATION	0.19892	0.1567	0.10216	21
GWAS	RECRUITMENT_OF_NUMA_TO_MITOTIC_CENTROSOMES	0.13353	0.10522	0.10222	89
GWAS	SUMOYLATION_OF_IMMUNE_RESPONSE_PROTEINS	0.31333	0.24711	0.10241	10
GWAS	CELL_CYCLE	0.047602	0.037681	0.10325	666
GWAS	COHESIN_LOADING_ONTO_CHROMATIN	0.43876	0.34737	0.10329	8
iGWAS	REGULATION_OF_TP53_ACTIVITY_THROUGH_ACETYLATION	0.18257	0.14469	0.10351	29
GWAS	MITOTIC_PROMETAPHASE	0.087479	0.069361	0.10362	193
iGWAS	SYNTHESIS_OF_VERY_LONG_CHAIN_FATTY_ACYL_COAS	0.21856	0.17337	0.10372	23
GWAS	REGULATION_OF_CYTOSKELETAL_REMODELING_AND_CELL_SPREADING_BY_IPP_COMPLEX_COMPONENTS	0.46774	0.37151	0.10402	7
GWAS	TRANSCRIPTIONAL_REGULATION_OF_WHITE_ADIPOCYTE_DIFFERENTIATION	0.13026	0.10364	0.10443	81
GWAS	MRNA_EDITING	0.48733	0.38798	0.10456	10
iGWAS	RETROGRADE_NEUROTROPHIN_SIGNALLING	0.26843	0.21393	0.10479	14
GWAS	PYROPTOSIS	0.23491	0.18732	0.10492	27
GWAS	MET_INTERACTS_WITH_TNS_PROTEINS	0.67819	0.54106	0.10503	5
GWAS	SMAD2_SMAD3_SMAD4_HETEROTRIMER_REGULATES_TRANSCRIPTION	0.20057	0.16019	0.10529	36
iGWAS	LAGGING_STRAND_SYNTHESIS	0.19694	0.15763	0.10577	18
GWAS	INTERLEUKIN_1_SIGNALING	0.1094	0.087572	0.1058	110
iGWAS	ADP_SIGNALLING_THROUGH_P2Y_PURINOCEPTOR_1	0.20466	0.16406	0.10613	25
GWAS	PLASMA_LIPOPROTEIN_ASSEMBLY	0.30076	0.24119	0.1062	19
iGWAS	METHIONINE_SALVAGE_PATHWAY	0.43132	0.34596	0.10626	6
GWAS	SENSING_OF_DNA_DOUBLE_STRAND_BREAKS	0.56709	0.45508	0.10637	6
GWAS	RAF_ACTIVATION	0.20034	0.1609	0.10654	33
GWAS	RHO_GTPASES_ACTIVATE_IQGAPS	0.21972	0.17659	0.10671	30
GWAS	NCAM_SIGNALING_FOR_NEURITE_OUT_GROWTH	0.15787	0.12746	0.10776	62
iGWAS	SIGNALING_BY_ALK	0.21009	0.1699	0.10813	29
GWAS	MET_RECEPTOR_RECYCLING	0.4131	0.33471	0.10857	10
iGWAS	COHESIN_LOADING_ONTO_CHROMATIN	0.35621	0.28884	0.10875	8
GWAS	SEMA3A_PLEXIN_REPULSION_SIGNALING_BY_INHIBITING_INTEGRIN_ADHESION	0.3397	0.27552	0.10881	13
iGWAS	LYSOSOME_VESICLE_BIOGENESIS	0.15308	0.12425	0.10898	33
GWAS	NCAM1_INTERACTIONS	0.21025	0.17082	0.1092	41
iGWAS	RUNX2_REGULATES_GENES_INVOLVED_IN_CELL_MIGRATION	0.35678	0.29018	0.10945	8
GWAS	SYNTHESIS_OF_IP3_AND_IP4_IN_THE_CYTOSOL	0.22994	0.18702	0.10945	24
iGWAS	DOPAMINE_RECEPTORS	0.50076	0.40795	0.10983	5
iGWAS	NGF_STIMULATED_TRANSCRIPTION	0.1536	0.12519	0.10992	38
iGWAS	PD_1_SIGNALING	0.26666	0.21768	0.11029	21
GWAS	FORMATION_OF_THE_URETERIC_BUD	0.29883	0.24413	0.11047	21
iGWAS	REGULATION_OF_IFNA_IFNB_SIGNALING	0.28387	0.23203	0.11059	26
GWAS	BETA_OXIDATION_OF_LAUROYL_COA_TO_DECANOYL_COA_COA	0.5022	0.41059	0.11065	5
GWAS	FASTK_FAMILY_PROTEINS_REGULATE_PROCESSING_AND_STABILITY_OF_MITOCHONDRIAL_RNAS	0.42662	0.3494	0.11105	4
iGWAS	METABOLISM_OF_ANGIOTENSINOGEN_TO_ANGIOTENSINS	0.29667	0.24319	0.11126	15
iGWAS	CELL_DEATH_SIGNALLING_VIA_NRAGE_NRIF_AND_NADE	0.1241	0.10195	0.11176	69
iGWAS	INTERLEUKIN_20_FAMILY_SIGNALING	0.25806	0.21232	0.11211	26
GWAS	RUNX1_REGULATES_TRANSCRIPTION_OF_GENES_INVOLVED_IN_BCR_SIGNALING	0.49837	0.41008	0.11214	6
iGWAS	REGULATION_OF_INNATE_IMMUNE_RESPONSES_TO_CYTOSOLIC_DNA	0.25479	0.20966	0.11215	15
GWAS	PRESYNAPTIC_DEPOLARIZATION_AND_CALCIUM_CHANNEL_OPENING	0.3985	0.32794	0.11216	11
iGWAS	MITOCHONDRIAL_PROTEIN_DEGRADATION	0.098496	0.081151	0.11243	87
GWAS	TNFR1_INDUCED_PROAPOPTOTIC_SIGNALING	0.23542	0.19404	0.11252	24
iGWAS	ACTIVATED_NTRK2_SIGNALS_THROUGH_FYN	0.41667	0.34347	0.11256	7
GWAS	MECP2_REGULATES_TRANSCRIPTION_FACTORS	0.53444	0.44057	0.11256	4
iGWAS	HS_GAG_BIOSYNTHESIS	0.21011	0.17336	0.11277	28
GWAS	COMPLEX_IV_ASSEMBLY	0.16157	0.13368	0.11341	44
iGWAS	REGULATION_OF_RUNX3_EXPRESSION_AND_ACTIVITY	0.13273	0.10983	0.11342000000000001	54
GWAS	CYTOKINE_SIGNALING_IN_IMMUNE_SYSTEM	0.044296	0.036736	0.11396	747
iGWAS	RND1_GTPASE_CYCLE	0.15529	0.12884	0.11406	41
iGWAS	REGULATION_OF_HOMOTYPIC_CELL_CELL_ADHESION	0.17441	0.14476	0.11414	30
iGWAS	GDP_FUCOSE_BIOSYNTHESIS	0.35729	0.29659	0.11418	6
iGWAS	ALPHA_LINOLENIC_OMEGA3_AND_LINOLEIC_OMEGA6_ACID_METABOLISM	0.27275	0.22678	0.11455	12
GWAS	PHOSPHOLIPASE_C_MEDIATED_CASCADE_FGFR1	0.28519	0.23753	0.11495	16
GWAS	FATTY_ACID_METABOLISM	0.090294	0.075278	0.11518	168
iGWAS	REGULATION_OF_TP53_ACTIVITY_THROUGH_ASSOCIATION_WITH_CO_FACTORS	0.24187	0.20187	0.11544	14
iGWAS	NR1H2_NR1H3_REGULATE_GENE_EXPRESSION_LINKED_TO_TRIGLYCERIDE_LIPOLYSIS_IN_ADIPOSE	0.34551	0.28865	0.11566	5
iGWAS	SIGNALING_BY_TGFBR3	0.14364	0.12005	0.11576	45
iGWAS	PEXOPHAGY	0.29475	0.24637	0.11579	11
iGWAS	NERVOUS_SYSTEM_DEVELOPMENT	0.042502	0.035566	0.11605	542
GWAS	INTERFERON_ALPHA_BETA_SIGNALING	0.14961	0.12523	0.11611	77
iGWAS	SIGNALING_BY_ACTIVATED_POINT_MUTANTS_OF_FGFR1	0.28582	0.23952	0.11638	11
iGWAS	POU5F1_OCT4_SOX2_NANOG_REPRESS_GENES_RELATED_TO_DIFFERENTIATION	0.35858	0.30065	0.11651	10
iGWAS	ACETYLCHOLINE_NEUROTRANSMITTER_RELEASE_CYCLE	0.24801	0.2083	0.1169	17
iGWAS	ADP_SIGNALLING_THROUGH_P2Y_PURINOCEPTOR_12	0.19253	0.16175	0.11696	22
iGWAS	PROLONGED_ERK_ACTIVATION_EVENTS	0.27746	0.23354	0.11741	14
GWAS	MITOCHONDRIAL_FATTY_ACID_BETA_OXIDATION_OF_SATURATED_FATTY_ACIDS	0.31217	0.26291	0.11755	11
iGWAS	DISEASES_OF_PROGRAMMED_CELL_DEATH	0.10817	0.091136	0.11764	95
GWAS	CHREBP_ACTIVATES_METABOLIC_GENE_EXPRESSION	0.39853	0.33603	0.11782	8
iGWAS	RRNA_PROCESSING	0.062532	0.052802	0.11816	192
iGWAS	NGF_INDEPENDANT_TRKA_ACTIVATION	0.51459	0.43585	0.11887	5
GWAS	REGULATION_OF_MECP2_EXPRESSION_AND_ACTIVITY	0.21478	0.18199	0.11897	28
iGWAS	REGULATION_OF_TLR_BY_ENDOGENOUS_LIGAND	0.21173	0.17977	0.11945	21
iGWAS	LONG_TERM_POTENTIATION	0.21113	0.17977	0.12012	22
iGWAS	FORMATION_OF_DEFINITIVE_ENDODERM	0.2589	0.22049	0.12017	15
iGWAS	INTERLEUKIN_6_SIGNALING	0.29558	0.25175	0.12019	11
GWAS	TRANSCRIPTIONAL_REGULATION_BY_RUNX2	0.10801	0.092326	0.12104	115
iGWAS	RAF_INDEPENDENT_MAPK1_3_ACTIVATION	0.21713	0.18567	0.12112	22
iGWAS	PURINERGIC_SIGNALING_IN_LEISHMANIASIS_INFECTION	0.18606	0.15922	0.12129	25
GWAS	SRP_DEPENDENT_COTRANSLATIONAL_PROTEIN_TARGETING_TO_MEMBRANE	0.10405	0.089057	0.12135	105
GWAS	SYNDECAN_INTERACTIONS	0.23253	0.1992	0.12154	26
GWAS	TRANSCRIPTIONAL_REGULATION_BY_RUNX1	0.078856	0.067713	0.12211	226
iGWAS	SIGNALING_BY_NUCLEAR_RECEPTORS	0.059731	0.051316	0.12223	283
iGWAS	REGULATION_OF_NF_KAPPA_B_SIGNALING	0.22004	0.18911	0.12232	17
GWAS	SIGNALING_BY_MRAS_COMPLEX_MUTANTS	0.43026	0.37014	0.12254	7
iGWAS	BRANCHED_CHAIN_AMINO_ACID_CATABOLISM	0.19821	0.17063	0.12271	20
iGWAS	NRIF_SIGNALS_CELL_DEATH_FROM_THE_NUCLEUS	0.21205	0.18296	0.12324	16
iGWAS	INTERFERON_SIGNALING	0.058056	0.050102	0.12329	262
GWAS	ACTIVATION_OF_PPARGC1A_PGC_1ALPHA_BY_PHOSPHORYLATION	0.37389	0.3228	0.12338	10
iGWAS	METABOLISM_OF_AMINE_DERIVED_HORMONES	0.22105	0.191	0.12358	17
iGWAS	TOXICITY_OF_BOTULINUM_TOXIN_TYPE_D_BOTD	0.33926	0.29435	0.12456	5
GWAS	NUCLEOTIDE_BINDING_DOMAIN_LEUCINE_RICH_REPEAT_CONTAINING_RECEPTOR_NLR_SIGNALING_PATHWAYS	0.16407	0.14253	0.12485	52
iGWAS	INTEGRATION_OF_ENERGY_METABOLISM	0.092696	0.080619	0.12512	106
GWAS	SEMAPHORIN_INTERACTIONS	0.14593	0.12705	0.12537	61
iGWAS	ABC_TRANSPORTER_DISORDERS	0.1074	0.093515	0.12538	76
iGWAS	TP53_REGULATES_TRANSCRIPTION_OF_DEATH_RECEPTORS_AND_LIGANDS	0.30553	0.26604	0.1254	12
iGWAS	ASSEMBLY_OF_ACTIVE_LPL_AND_LIPC_LIPASE_COMPLEXES	0.20002	0.17433	0.12562	18
GWAS	RUNX3_REGULATES_YAP1_MEDIATED_TRANSCRIPTION	0.47334	0.41278	0.12576	8
GWAS	INTERLEUKIN_18_SIGNALING	0.35578	0.31036	0.12584	8
iGWAS	APOPTOTIC_FACTOR_MEDIATED_RESPONSE	0.18527	0.16193	0.12629	19
GWAS	ARACHIDONATE_PRODUCTION_FROM_DAG	0.52121	0.45582	0.12643	5
GWAS	RHO_GTPASE_EFFECTORS	0.065851	0.057745	0.12707	303
iGWAS	ATF4_ACTIVATES_GENES_IN_RESPONSE_TO_ENDOPLASMIC_RETICULUM_STRESS	0.16862	0.14797	0.12725	27
iGWAS	MECP2_REGULATES_TRANSCRIPTION_OF_NEURONAL_LIGANDS	0.2818	0.24746	0.12741	7
iGWAS	NEGATIVE_REGULATION_OF_MAPK_PATHWAY	0.13536	0.11889	0.12747	41
GWAS	RHOJ_GTPASE_CYCLE	0.16948	0.14906	0.12777	51
iGWAS	RAS_ACTIVATION_UPON_CA2_INFLUX_THROUGH_NMDA_RECEPTOR	0.20622	0.18199	0.12859	19
GWAS	INFECTION_WITH_MYCOBACTERIUM_TUBERCULOSIS	0.22563	0.19913	0.12859	26
iGWAS	THE_FATTY_ACID_CYCLING_MODEL	0.41499	0.36743	0.12936	4
GWAS	TRANSLATION	0.061753	0.054702	0.12948	282
iGWAS	REGULATION_OF_LIPID_METABOLISM_BY_PPARALPHA	0.081906	0.07262	0.1297	115
iGWAS	G1_S_DNA_DAMAGE_CHECKPOINTS	0.10541	0.093542	0.1299	67
GWAS	SIGNALING_BY_ACTIVATED_POINT_MUTANTS_OF_FGFR1	0.32379	0.28796	0.13043	11
GWAS	LTC4_CYSLTR_MEDIATED_IL4_PRODUCTION	0.41201	0.36646	0.13045	6
iGWAS	JOSEPHIN_DOMAIN_DUBS	0.23824	0.212	0.13056	11
iGWAS	ACTIVATION_OF_SMO	0.20835	0.18562	0.13085	18
iGWAS	ADVANCED_GLYCOSYLATION_ENDPRODUCT_RECEPTOR_SIGNALING	0.21443	0.19108	0.13089	13
iGWAS	NOD1_2_SIGNALING_PATHWAY	0.17328	0.15472	0.13138	33
GWAS	PTEN_REGULATION	0.092488	0.082721	0.13178	135
GWAS	PROTEIN_METHYLATION	0.2381	0.21302	0.13185	17
iGWAS	VLDLR_INTERNALISATION_AND_DEGRADATION	0.20717	0.18596	0.13264	16
GWAS	FGFR2_ALTERNATIVE_SPLICING	0.19868	0.17842	0.13274	27
iGWAS	REGULATION_OF_IFNG_SIGNALING	0.23945	0.21529	0.13303	14
iGWAS	REGULATION_OF_INSULIN_SECRETION	0.10688	0.096154	0.13317	77
iGWAS	FORMATION_OF_XYLULOSE_5_PHOSPHATE	0.35736	0.32208	0.13361	5
GWAS	WNT5A_DEPENDENT_INTERNALIZATION_OF_FZD4	0.25763	0.23226	0.13367	15
GWAS	RHOG_GTPASE_CYCLE	0.13583	0.12261	0.13398	70
iGWAS	GLYOXYLATE_METABOLISM_AND_GLYCINE_DEGRADATION	0.21879	0.19764	0.13415	19
iGWAS	VISUAL_PHOTOTRANSDUCTION	0.088935	0.080424	0.13441	91
GWAS	NEPHRON_DEVELOPMENT	0.34443	0.31149	0.13443	13
GWAS	DEFECTIVE_GALNT3_CAUSES_HFTC	0.28656	0.25922	0.13448	16
iGWAS	TRANSLESION_SYNTHESIS_BY_Y_FAMILY_DNA_POLYMERASES_BYPASSES_LESIONS_ON_DNA_TEMPLATE	0.14218	0.12867	0.13459	39
GWAS	NOTCH3_INTRACELLULAR_DOMAIN_REGULATES_TRANSCRIPTION	0.238	0.21574	0.13498	23
iGWAS	PLATELET_AGGREGATION_PLUG_FORMATION	0.13831	0.12581	0.13581	39
GWAS	REGULATION_OF_ENDOGENOUS_RETROELEMENTS	0.099755	0.090938	0.13634	135
iGWAS	INTERLEUKIN_21_SIGNALING	0.36525	0.33446	0.13741	9
GWAS	INTERLEUKIN_10_SIGNALING	0.18	0.16528	0.13806	43
iGWAS	REGULATION_OF_GENE_EXPRESSION_IN_BETA_CELLS	0.20113	0.18475	0.13816	21
GWAS	CONSTITUTIVE_SIGNALING_BY_AKT1_E17K_IN_CANCER	0.21318	0.19616	0.13857	25
GWAS	THE_PHOTOTRANSDUCTION_CASCADE	0.16782	0.15454	0.13876	31
iGWAS	REGULATION_OF_NPAS4_GENE_EXPRESSION	0.23288	0.21468	0.13902	13
GWAS	SYNTHESIS_OF_DIPHTHAMIDE_EEF2	0.32369	0.29867	0.13924	8
GWAS	TAK1_DEPENDENT_IKK_AND_NF_KAPPA_B_ACTIVATION	0.14628	0.13507	0.13941	41
GWAS	DARPP_32_EVENTS	0.21242	0.19626	0.13956	24
GWAS	CYCLIN_A_CDK2_ASSOCIATED_EVENTS_AT_S_PHASE_ENTRY	0.10508	0.097229	0.13991	84
iGWAS	FGFR2B_LIGAND_BINDING_AND_ACTIVATION	0.33169	0.30716	0.14011	10
iGWAS	TRANSCRIPTIONAL_REGULATION_BY_RUNX3	0.092546	0.085742	0.14022	94
iGWAS	SARS_COV_2_MODULATES_AUTOPHAGY	0.24755	0.22943	0.14031	11
iGWAS	EFFECTS_OF_PIP2_HYDROLYSIS	0.17802	0.16502	0.14034	26
iGWAS	PHENYLALANINE_AND_TYROSINE_METABOLISM	0.26014	0.24145	0.14066	11
GWAS	METABOLISM_OF_AMINE_DERIVED_HORMONES	0.24681	0.22957	0.14117	17
iGWAS	GAP_JUNCTION_DEGRADATION	0.25395	0.23708	0.14207	12
iGWAS	REGULATION_OF_GENE_EXPRESSION_IN_EARLY_PANCREATIC_PRECURSOR_CELLS	0.36035	0.33659	0.14218	8
GWAS	ZINC_TRANSPORTERS	0.24746	0.23115	0.14219	15
GWAS	RHOBTB2_GTPASE_CYCLE	0.23094	0.21594	0.14243	22
iGWAS	NEGATIVE_REGULATION_OF_FGFR4_SIGNALING	0.15808	0.14807	0.14287	30
GWAS	COPI_INDEPENDENT_GOLGI_TO_ER_RETROGRADE_TRAFFIC	0.13966	0.13094	0.14309	51
iGWAS	RESPONSE_OF_EIF2AK1_HRI_TO_HEME_DEFICIENCY	0.21643	0.20303	0.14322	14
iGWAS	G1_S_SPECIFIC_TRANSCRIPTION	0.15979	0.14992	0.14325	28
iGWAS	SIGNALING_BY_MRAS_COMPLEX_MUTANTS	0.32939	0.30959	0.14368	7
GWAS	PP2A_MEDIATED_DEPHOSPHORYLATION_OF_KEY_METABOLIC_FACTORS	0.36112	0.33965	0.14385	6
iGWAS	REGULATION_OF_RUNX1_EXPRESSION_AND_ACTIVITY	0.22044	0.20734	0.14386	17
iGWAS	INCRETIN_SYNTHESIS_SECRETION_AND_INACTIVATION	0.18027	0.16982	0.14423	23
iGWAS	SULFUR_AMINO_ACID_METABOLISM	0.16335	0.15402	0.14446	28
iGWAS	ZINC_INFLUX_INTO_CELLS_BY_THE_SLC39_GENE_FAMILY	0.24136	0.22844	0.14536	10
iGWAS	ASYMMETRIC_LOCALIZATION_OF_PCP_PROTEINS	0.10695	0.10182	0.14678	63
iGWAS	PCP_CE_PATHWAY	0.088549	0.084369	0.14697	91
GWAS	SULFUR_AMINO_ACID_METABOLISM	0.1941	0.18517	0.14727	28
iGWAS	CARGO_RECOGNITION_FOR_CLATHRIN_MEDIATED_ENDOCYTOSIS	0.084324	0.080445	0.14728	100
GWAS	PEROXISOMAL_LIPID_METABOLISM	0.19418	0.18527	0.14731	28
iGWAS	TYROSINE_CATABOLISM	0.32484	0.31049	0.14774	5
iGWAS	GAP_FILLING_DNA_REPAIR_SYNTHESIS_AND_LIGATION_IN_GG_NER	0.15486	0.1481	0.14787	25
iGWAS	CASPASE_ACTIVATION_VIA_DEPENDENCE_RECEPTORS_IN_THE_ABSENCE_OF_LIGAND	0.3618	0.34687	0.14848	9
iGWAS	SIGNALING_BY_INTERLEUKINS	0.041237	0.039541	0.14851	445
GWAS	SIGNALING_BY_FGFR_IN_DISEASE	0.13195	0.12655	0.14857	62
iGWAS	INTRINSIC_PATHWAY_OF_FIBRIN_CLOT_FORMATION	0.17912	0.17183	0.14861	21
iGWAS	SIGNALING_BY_SCF_KIT	0.13528	0.12984	0.14875	43
iGWAS	RHO_GTPASES_ACTIVATE_PAKS	0.20701	0.19875	0.14881	19
iGWAS	P130CAS_LINKAGE_TO_MAPK_SIGNALING_FOR_INTEGRINS	0.22709	0.2181	0.14889	15
GWAS	RHO_GTPASES_ACTIVATE_ROCKS	0.2595	0.24926	0.14893	19
GWAS	SEMA3A_PAK_DEPENDENT_AXON_REPULSION	0.28198	0.27165	0.14964	14
GWAS	RUNX2_REGULATES_BONE_DEVELOPMENT	0.20368	0.19649	0.14997	29
GWAS	ORGANIC_ANION_TRANSPORTERS	0.26347	0.25443	0.15022	12
GWAS	IMMUNOREGULATORY_INTERACTIONS_BETWEEN_A_LYMPHOID_AND_A_NON_LYMPHOID_CELL	0.1004	0.097186	0.15079	125
iGWAS	TP53_REGULATES_METABOLIC_GENES	0.086147	0.083555	0.15127	78
iGWAS	EXTRACELLULAR_MATRIX_ORGANIZATION	0.052342	0.050862	0.15173	291
GWAS	REGULATION_OF_CHOLESTEROL_BIOSYNTHESIS_BY_SREBP_SREBF	0.13685	0.13332	0.15234	53
GWAS	RNA_POLYMERASE_III_TRANSCRIPTION_INITIATION_FROM_TYPE_1_PROMOTER	0.15976	0.1557	0.15245	26
GWAS	RUNX1_REGULATES_TRANSCRIPTION_OF_GENES_INVOLVED_IN_WNT_SIGNALING	0.51312	0.50045	0.15262	5
iGWAS	RELEASE_OF_HH_NP_FROM_THE_SECRETING_CELL	0.25043	0.2447	0.15306	8
iGWAS	HDR_THROUGH_MMEJ_ALT_NHEJ	0.20689	0.20234	0.15329	12
GWAS	NETRIN_1_SIGNALING	0.17507	0.17125	0.15332	42
GWAS	HSP90_CHAPERONE_CYCLE_FOR_STEROID_HORMONE_RECEPTORS_SHR_IN_THE_PRESENCE_OF_LIGAND	0.1328	0.12991	0.15335	54
GWAS	SIGNALING_BY_FGFR1_IN_DISEASE	0.16923	0.16597	0.15396	38
GWAS	ENDOSOMAL_VACUOLAR_PATHWAY	0.35025	0.34387	0.15422	11
GWAS	RUNX1_REGULATES_ESTROGEN_RECEPTOR_MEDIATED_TRANSCRIPTION	0.45765	0.44946	0.15429	6
iGWAS	LINOLEIC_ACID_LA_METABOLISM	0.31865	0.31325	0.15453	7
iGWAS	INTERLEUKIN_18_SIGNALING	0.26214	0.25776	0.15459	8
GWAS	WNT5A_DEPENDENT_INTERNALIZATION_OF_FZD2_FZD5_AND_ROR2	0.27535	0.27082	0.15465	13
GWAS	PKMTS_METHYLATE_HISTONE_LYSINES	0.12151	0.11957	0.15478	64
iGWAS	SYNTHESIS_OF_16_20_HYDROXYEICOSATETRAENOIC_ACIDS_HETE	0.29427	0.28986	0.15501	9
iGWAS	INTERLEUKIN_17_SIGNALING	0.1012	0.099687	0.15502	66
iGWAS	NS1_MEDIATED_EFFECTS_ON_HOST_PATHWAYS	0.1211	0.11929	0.15503	41
iGWAS	INTERLEUKIN_35_SIGNALLING	0.23069	0.22761	0.15542	12
iGWAS	ATF6_ATF6_ALPHA_ACTIVATES_CHAPERONE_GENES	0.22061	0.21811	0.15589	10
iGWAS	RNA_POLYMERASE_I_TRANSCRIPTION_INITIATION	0.10744	0.10624	0.15596	45
iGWAS	PKR_MEDIATED_SIGNALING	0.091193	0.090275	0.15622	71
iGWAS	RHO_GTPASES_ACTIVATE_PKNS	0.10365	0.10274	0.15653	86
iGWAS	ACTIVATION_OF_CASPASES_THROUGH_APOPTOSOME_MEDIATED_CLEAVAGE	0.34934	0.34637	0.1566	5
GWAS	ORGANELLE_BIOGENESIS_AND_MAINTENANCE	0.057239	0.056835	0.15695	283
GWAS	PROTEIN_REPAIR	0.48144	0.47853	0.1572	6
iGWAS	ZINC_TRANSPORTERS	0.19333	0.19238	0.15747	15
iGWAS	GLUCAGON_LIKE_PEPTIDE_1_GLP1_REGULATES_INSULIN_SECRETION	0.12762	0.12712	0.15771	42
iGWAS	PHOSPHOLIPASE_C_MEDIATED_CASCADE_FGFR4	0.20799	0.20741	0.15798	14
iGWAS	DIGESTION_OF_DIETARY_CARBOHYDRATE	0.30988	0.30913	0.15808	8
iGWAS	REGULATION_OF_BETA_CELL_DEVELOPMENT	0.13816	0.13788	0.15816	41
GWAS	RHO_GTPASES_ACTIVATE_PAKS	0.23919	0.23898	0.15846	19
GWAS	BETA_OXIDATION_OF_PRISTANOYL_COA	0.3256	0.32564	0.15869	9
GWAS	PLATELET_SENSITIZATION_BY_LDL	0.22557	0.22589	0.159	17
GWAS	TRAF6_MEDIATED_NF_KB_ACTIVATION	0.16692	0.16738	0.15933	24
GWAS	PURINE_CATABOLISM	0.21855	0.21937	0.15957	17
GWAS	DRUG_MEDIATED_INHIBITION_OF_CDK4_CDK6_ACTIVITY	0.402	0.40447	0.16015	5
GWAS	PRE_NOTCH_PROCESSING_IN_GOLGI	0.21311	0.21445	0.16018	18
GWAS	DOWNSTREAM_SIGNAL_TRANSDUCTION	0.18301	0.18417	0.16019	29
GWAS	SUMOYLATION_OF_TRANSCRIPTION_FACTORS	0.20705	0.20843	0.16026	19
iGWAS	P75_NTR_RECEPTOR_MEDIATED_SIGNALLING	0.085612	0.086226	0.16039	89
iGWAS	BACTERIAL_INFECTION_PATHWAYS	0.094127	0.094844	0.1605	69
iGWAS	G2_PHASE	0.2737	0.2762	0.16087	5
iGWAS	SIGNALING_BY_HIPPO	0.19518	0.19701	0.16092	19
GWAS	NR1H2_NR1H3_REGULATE_GENE_EXPRESSION_TO_CONTROL_BILE_ACID_HOMEOSTASIS	0.30873	0.31169	0.16097	9
GWAS	STABILIZATION_OF_P53	0.12884	0.1301	0.16102	56
iGWAS	NEGATIVE_REGULATION_OF_FLT3	0.19806000000000001	0.20015	0.16121	15
GWAS	BINDING_AND_UPTAKE_OF_LIGANDS_BY_SCAVENGER_RECEPTORS	0.14534	0.14708	0.16154	42
iGWAS	REGULATION_OF_CYTOSKELETAL_REMODELING_AND_CELL_SPREADING_BY_IPP_COMPLEX_COMPONENTS	0.3054	0.30913	0.1616	7
GWAS	SYNTHESIS_OF_PI	0.51635	0.52322	0.16186	5
GWAS	RHO_GTPASES_ACTIVATE_PKNS	0.12079	0.12242	0.1619	86
iGWAS	ADENYLATE_CYCLASE_INHIBITORY_PATHWAY	0.22319	0.22648	0.16221	14
GWAS	MRNA_DECAY_BY_5_TO_3_EXORIBONUCLEASE	0.24606	0.24994	0.16245	15
GWAS	TRANSCRIPTIONAL_REGULATION_OF_TESTIS_DIFFERENTIATION	0.26291	0.26734	0.16271	12
iGWAS	GAP_JUNCTION_TRAFFICKING_AND_REGULATION	0.12	0.12224	0.16315	48
GWAS	INHIBITION_OF_THE_PROTEOLYTIC_ACTIVITY_OF_APC_C_REQUIRED_FOR_THE_ONSET_OF_ANAPHASE_BY_MITOTIC_SPINDLE_CHECKPOINT_COMPONENTS	0.19197	0.19608	0.16379	21
GWAS	ATF6_ATF6_ALPHA_ACTIVATES_CHAPERONES	0.24736	0.253	0.16412	11
iGWAS	ASSOCIATION_OF_TRIC_CCT_WITH_TARGET_PROTEINS_DURING_BIOSYNTHESIS	0.11469	0.11782	0.16518	38
GWAS	MRNA_SPLICING	0.061527	0.063206	0.16518	198
GWAS	COLLAGEN_BIOSYNTHESIS_AND_MODIFYING_ENZYMES	0.12431	0.12807	0.16587	65
GWAS	FATTY_ACIDS	0.26781	0.27637	0.16627	15
iGWAS	G_ALPHA_12_13_SIGNALLING_EVENTS	0.098588	0.10189	0.16662	74
GWAS	CELL_CELL_COMMUNICATION	0.081149	0.08397	0.16693	149
GWAS	FC_EPSILON_RECEPTOR_FCERI_SIGNALING	0.082811	0.085812	0.16727	127
iGWAS	FOXO_MEDIATED_TRANSCRIPTION	0.092316	0.095873	0.16781	64
iGWAS	SUMOYLATION_OF_TRANSCRIPTION_FACTORS	0.16841	0.17499	0.16793	19
iGWAS	MRNA_DECAY_BY_3_TO_5_EXORIBONUCLEASE	0.16209	0.16886	0.16857	16
iGWAS	ACTIVATION_OF_BAD_AND_TRANSLOCATION_TO_MITOCHONDRIA	0.18299	0.19071	0.16866	15
GWAS	ALPHA_LINOLENIC_OMEGA3_AND_LINOLEIC_OMEGA6_ACID_METABOLISM	0.26102	0.27213	0.16874	12
GWAS	MAPK1_ERK2_ACTIVATION	0.37119	0.38723	0.16889	9
iGWAS	GERM_LAYER_FORMATION_AT_GASTRULATION	0.19057	0.19883	0.16893	17
GWAS	ACTIVATION_OF_GENE_EXPRESSION_BY_SREBF_SREBP	0.14054	0.14676	0.16914	41
iGWAS	SYNTHESIS_OF_LIPOXINS_LX	0.30891	0.32295	0.16941	6
GWAS	SIGNALING_BY_TGF_BETA_RECEPTOR_COMPLEX	0.098335	0.10286	0.16955	92
GWAS	AZATHIOPRINE_ADME	0.19454	0.20382	0.16993	22
iGWAS	DEATH_RECEPTOR_SIGNALING	0.064628	0.067761	0.17011	143
GWAS	SIGNALING_BY_FGFR	0.10013	0.10508	0.17033	87
iGWAS	BASE_EXCISION_REPAIR_AP_SITE_FORMATION	0.11039	0.11592	0.1705	58
iGWAS	NR1H2_NR1H3_REGULATE_GENE_EXPRESSION_LINKED_TO_LIPOGENESIS	0.20384	0.2143	0.17076	9
iGWAS	DIGESTION_AND_ABSORPTION	0.18059	0.18992	0.17085	24
GWAS	BLOOD_GROUP_SYSTEMS_BIOSYNTHESIS	0.18883	0.19927	0.17168	21
iGWAS	AKT_PHOSPHORYLATES_TARGETS_IN_THE_NUCLEUS	0.2276	0.24066	0.17214	9
GWAS	SARS_COV_1_ACTIVATES_MODULATES_INNATE_IMMUNE_RESPONSES	0.13786	0.14583	0.17224	39
iGWAS	ACTIVATED_TAK1_MEDIATES_P38_MAPK_ACTIVATION	0.17097	0.18092	0.17234	20
iGWAS	MAPK6_MAPK4_SIGNALING	0.081118	0.085855	0.17238	89
iGWAS	NOTCH3_ACTIVATION_AND_TRANSMISSION_OF_SIGNAL_TO_THE_NUCLEUS	0.14555	0.15404	0.17238	25
GWAS	DNA_DOUBLE_STRAND_BREAK_REPAIR	0.071817	0.076137	0.17278	164
GWAS	SULFIDE_OXIDATION_TO_SULFATE	0.30655	0.32506	0.17283	6
GWAS	MATURATION_OF_SARS_COV_1_NUCLEOPROTEIN	0.26925	0.28552	0.17285	11
iGWAS	INTESTINAL_ABSORPTION	0.37154	0.39404	0.17287	5
GWAS	ABC_TRANSPORTER_DISORDERS	0.10718	0.11372	0.17297	76
GWAS	GLI_PROTEINS_BIND_PROMOTERS_OF_HH_RESPONSIVE_GENES_TO_PROMOTE_TRANSCRIPTION	0.3817	0.40597	0.17356	7
iGWAS	SIGNALING_BY_GPCR	0.032125	0.034188	0.17371	675
iGWAS	SLBP_DEPENDENT_PROCESSING_OF_REPLICATION_DEPENDENT_HISTONE_PRE_MRNAS	0.17058	0.18157	0.17375	11
GWAS	DEATH_RECEPTOR_SIGNALING	0.076507	0.08147	0.17385	143
iGWAS	SIGNALING_BY_BRAF_AND_RAF1_FUSIONS	0.097135	0.10344	0.17387	63
iGWAS	TERMINATION_OF_TRANSLESION_DNA_SYNTHESIS	0.14032	0.14964	0.1742	32
iGWAS	INTERLEUKIN_7_SIGNALING	0.1473	0.15712	0.17426	32
GWAS	REGULATION_OF_IFNG_SIGNALING	0.24423	0.26067	0.1744	14
iGWAS	COOPERATION_OF_PDCL_PHLP1_AND_TRIC_CCT_IN_G_PROTEIN_BETA_FOLDING	0.12249	0.13085	0.17462	38
iGWAS	EXTRINSIC_PATHWAY_OF_FIBRIN_CLOT_FORMATION	0.4442	0.47479	0.17476	4
iGWAS	BIOSYNTHESIS_OF_SPECIALIZED_PRORESOLVING_MEDIATORS_SPMS	0.16855	0.18048	0.17518	19
GWAS	DETOXIFICATION_OF_REACTIVE_OXYGEN_SPECIES	0.14131	0.15155	0.17557	35
iGWAS	PURINE_SALVAGE	0.23005	0.24687	0.1757	12
GWAS	MYD88_INDEPENDENT_TLR4_CASCADE	0.087581	0.093991	0.17573	104
iGWAS	RECYCLING_PATHWAY_OF_L1	0.11555	0.1243	0.17628	42
iGWAS	DISEASES_OF_SIGNAL_TRANSDUCTION_BY_GROWTH_FACTOR_RECEPTORS_AND_SECOND_MESSENGERS	0.036196	0.039022	0.17682	449
iGWAS	SIGNALING_BY_TGF_BETA_RECEPTOR_COMPLEX	0.078919	0.0851	0.17688	92
iGWAS	CELLULAR_RESPONSE_TO_HYPOXIA	0.08593	0.09269	0.17695	74
GWAS	BETA_OXIDATION_OF_DECANOYL_COA_TO_OCTANOYL_COA_COA	0.40514	0.43711	0.177	6
iGWAS	MITOTIC_TELOPHASE_CYTOKINESIS	0.21968	0.23709	0.17708	11
GWAS	GLYCOSPHINGOLIPID_BIOSYNTHESIS	0.20471	0.22104	0.17721	19
iGWAS	REGULATION_OF_CDH11_GENE_TRANSCRIPTION	0.24942	0.26978	0.1776	10
GWAS	UBIQUINOL_BIOSYNTHESIS	0.24411	0.26415	0.17771	13
iGWAS	TRNA_MODIFICATION_IN_THE_MITOCHONDRION	0.23737	0.25687	0.17774	8
GWAS	TP53_REGULATES_TRANSCRIPTION_OF_ADDITIONAL_CELL_CYCLE_GENES_WHOSE_EXACT_ROLE_IN_THE_P53_PATHWAY_REMAIN_UNCERTAIN	0.1878	0.20431	0.179	21
GWAS	MRNA_EDITING_C_TO_U_CONVERSION	0.40705	0.44304	0.17912	8
iGWAS	PROSTACYCLIN_SIGNALLING_THROUGH_PROSTACYCLIN_RECEPTOR	0.16835	0.18333	0.17924	19
GWAS	SUPPRESSION_OF_APOPTOSIS	0.34413	0.37571	0.17985	7
GWAS	APOPTOSIS	0.066924	0.073134	0.18008	173
iGWAS	NEGATIVE_EPIGENETIC_REGULATION_OF_RRNA_EXPRESSION	0.077403	0.084707	0.18043	100
GWAS	BETA_OXIDATION_OF_VERY_LONG_CHAIN_FATTY_ACIDS	0.29603	0.324	0.18045	10
iGWAS	NEGATIVE_REGULATION_OF_FGFR1_SIGNALING	0.13176	0.14437	0.18073	32
GWAS	CYCLIN_D_ASSOCIATED_EVENTS_IN_G1	0.12154	0.13336	0.18106	46
GWAS	PKA_MEDIATED_PHOSPHORYLATION_OF_KEY_METABOLIC_FACTORS	0.43859	0.48227	0.18157	4
GWAS	PKR_MEDIATED_SIGNALING	0.098195	0.10803	0.18169	71
iGWAS	CARNITINE_METABOLISM	0.18628	0.20535	0.18218	13
iGWAS	SIGNALING_BY_NTRKS	0.064776	0.071477	0.18241	132
iGWAS	TRANSCRIPTIONAL_REGULATION_BY_RUNX2	0.068917	0.076086	0.18253	115
iGWAS	G2_M_DNA_DAMAGE_CHECKPOINT	0.07875	0.087206	0.18326	90
iGWAS	AQUAPORIN_MEDIATED_TRANSPORT	0.11239	0.1246	0.18354	50
GWAS	MUSCLE_CONTRACTION	0.066861	0.074199	0.18377	196
iGWAS	VEGFR2_MEDIATED_CELL_PROLIFERATION	0.16551	0.18378	0.18392	19
iGWAS	ATORVASTATIN_ADME	0.2541	0.28228	0.18403	9
iGWAS	PREDNISONE_ADME	0.21856	0.24296	0.18418	9
GWAS	P130CAS_LINKAGE_TO_MAPK_SIGNALING_FOR_INTEGRINS	0.2356	0.26224	0.18449	15
iGWAS	APOPTOTIC_CLEAVAGE_OF_CELLULAR_PROTEINS	0.12726	0.14181	0.18475	35
GWAS	SIGNALING_BY_ALK_IN_CANCER	0.094145	0.10506	0.18511	90
GWAS	LOSS_OF_FUNCTION_OF_SMAD2_3_IN_CANCER	0.29028	0.32412	0.18524	7
iGWAS	ELEVATION_OF_CYTOSOLIC_CA2_LEVELS	0.18769	0.20994	0.18567	16
GWAS	SIGNALING_BY_NOTCH	0.060582	0.067908	0.18617	223
iGWAS	DEFECTIVE_B4GALT7_CAUSES_EDS_PROGEROID_TYPE	0.17316	0.19417	0.18625	17
GWAS	LEISHMANIA_INFECTION	0.070544	0.079115	0.18629	155
iGWAS	SCF_SKP2_MEDIATED_DEGRADATION_OF_P27_P21	0.087613	0.098417	0.18668	59
GWAS	ADAPTIVE_IMMUNE_SYSTEM	0.032918	0.036978	0.18669	732
GWAS	SIGNALING_BY_TGF_BETA_RECEPTOR_COMPLEX_IN_CANCER	0.27831	0.31278	0.1868	8
GWAS	ACTIVATION_OF_AMPK_DOWNSTREAM_OF_NMDARS	0.1589	0.1786	0.18683	27
iGWAS	OPIOID_SIGNALLING	0.076475	0.086285	0.18773	89
iGWAS	SMAD2_SMAD3_SMAD4_HETEROTRIMER_REGULATES_TRANSCRIPTION	0.11774	0.13323	0.18842	36
iGWAS	EPHB_MEDIATED_FORWARD_SIGNALING	0.12027	0.13612	0.18847	41
GWAS	ADVANCED_GLYCOSYLATION_ENDPRODUCT_RECEPTOR_SIGNALING	0.20193	0.22946	0.18944	13
iGWAS	TRANSCRIPTIONAL_REGULATION_BY_THE_AP_2_TFAP2_FAMILY_OF_TRANSCRIPTION_FACTORS	0.12694	0.14427	0.18946	37
iGWAS	NF_KB_IS_ACTIVATED_AND_SIGNALS_SURVIVAL	0.19515	0.222	0.1897	12
GWAS	M_PHASE	0.043289	0.049327	0.19009	397
GWAS	METABOLISM_OF_PORPHYRINS	0.16187000000000001	0.18455	0.19023	26
iGWAS	REGULATION_OF_PTEN_MRNA_TRANSLATION	0.23269	0.26547	0.19038	9
iGWAS	UBIQUINOL_BIOSYNTHESIS	0.18839	0.21496	0.19041	13
iGWAS	HEDGEHOG_ON_STATE	0.074983	0.085583	0.19048	85
iGWAS	NUCLEAR_EVENTS_MEDIATED_BY_NFE2L2	0.071913	0.082146	0.19068	94
GWAS	NONSENSE_MEDIATED_DECAY_NMD	0.076447	0.087362	0.19078	106
iGWAS	GLYCOGEN_STORAGE_DISEASES	0.18555	0.21212	0.19086	15
GWAS	RHOT1_GTPASE_CYCLE	0.54689	0.62582	0.1911	5
iGWAS	MITOCHONDRIAL_UNCOUPLING	0.26965	0.30867	0.19118	6
GWAS	ACTIVATION_OF_SMO	0.19434	0.22305	0.19181	18
iGWAS	FCGR3A_MEDIATED_IL10_SYNTHESIS	0.12132	0.13932	0.19195	37
iGWAS	SIGNALING_BY_RHO_GTPASES_MIRO_GTPASES_AND_RHOBTB3	0.028008	0.032193	0.19215	677
iGWAS	AUTOPHAGY	0.054334	0.062544	0.1925	150
GWAS	GAMMA_CARBOXYLATION_TRANSPORT_AND_AMINO_TERMINAL_CLEAVAGE_OF_PROTEINS	0.22072	0.2541	0.19254	10
iGWAS	SIGNALING_BY_RECEPTOR_TYROSINE_KINASES	0.032303	0.037259	0.19298	518
iGWAS	REGULATION_OF_PTEN_GENE_TRANSCRIPTION	0.090453	0.10449	0.19334	59
GWAS	DEVELOPMENTAL_BIOLOGY	0.025329	0.029341	0.194	1369
iGWAS	STIMULI_SENSING_CHANNELS	0.073747	0.085532	0.19429	100
iGWAS	RECOGNITION_AND_ASSOCIATION_OF_DNA_GLYCOSYLASE_WITH_SITE_CONTAINING_AN_AFFECTED_PURINE	0.1105	0.12824	0.19445	51
GWAS	FCGR_ACTIVATION	0.25801	0.29955	0.19453	12
iGWAS	POTASSIUM_CHANNELS	0.075073	0.087173	0.19457	102
iGWAS	CARGO_CONCENTRATION_IN_THE_ER	0.11978	0.13919	0.19475	31
GWAS	S_PHASE	0.061111	0.071081	0.19497	158
GWAS	PHASE_3_RAPID_REPOLARISATION	0.37896	0.44089	0.19503	8
iGWAS	CYTOKINE_SIGNALING_IN_IMMUNE_SYSTEM	0.026216	0.030524	0.19522	747
iGWAS	GOLGI_CISTERNAE_PERICENTRIOLAR_STACK_REORGANIZATION	0.17311000000000001	0.20167	0.19535	14
iGWAS	LIGAND_RECEPTOR_INTERACTIONS	0.25883	0.30179	0.19555	8
iGWAS	MAP2K_AND_MAPK_ACTIVATION	0.10464	0.12237	0.19625	38
iGWAS	SHC_MEDIATED_CASCADE_FGFR4	0.15942	0.18652	0.19637	19
iGWAS	TRNA_MODIFICATION_IN_THE_NUCLEUS_AND_CYTOSOL	0.10552	0.12351	0.19647	41
iGWAS	INLA_MEDIATED_ENTRY_OF_LISTERIA_MONOCYTOGENES_INTO_HOST_CELLS	0.21269	0.24904	0.19655	9
GWAS	REGULATED_NECROSIS	0.11153	0.13069	0.19671	57
iGWAS	EGFR_INTERACTS_WITH_PHOSPHOLIPASE_C_GAMMA	0.24043	0.28189	0.19686	9
iGWAS	P75NTR_RECRUITS_SIGNALLING_COMPLEXES	0.18955	0.22239	0.19703	12
GWAS	DISEASES_ASSOCIATED_WITH_O_GLYCOSYLATION_OF_PROTEINS	0.10762	0.12666	0.19776	66
GWAS	AURKA_ACTIVATION_BY_TPX2	0.09994	0.11777	0.19805	69
GWAS	MITOCHONDRIAL_FATTY_ACID_BETA_OXIDATION	0.12831	0.15122	0.19807	35
GWAS	TFAP2_AP_2_FAMILY_REGULATES_TRANSCRIPTION_OF_CELL_CYCLE_FACTORS	0.46072	0.54309	0.19813	5
GWAS	SYNTHESIS_OF_ACTIVE_UBIQUITIN_ROLES_OF_E1_AND_E2_ENZYMES	0.15989	0.1885	0.19816	27
iGWAS	AMYLOID_FIBER_FORMATION	0.076645	0.090394	0.19825	103
iGWAS	MEIOTIC_RECOMBINATION	0.083552	0.09854	0.19825	82
iGWAS	INTERLEUKIN_1_FAMILY_SIGNALING	0.055137	0.065051	0.19834	146
GWAS	OVARIAN_TUMOR_DOMAIN_PROTEASES	0.13101	0.15467	0.1985	36
iGWAS	FGFR2C_LIGAND_BINDING_AND_ACTIVATION	0.20737	0.24512	0.19878	12
GWAS	AMPK_INHIBITS_CHREBP_TRANSCRIPTIONAL_ACTIVATION_ACTIVITY	0.25823	0.30555	0.19903	8
iGWAS	METALLOPROTEASE_DUBS	0.12458	0.14746	0.19909	36
iGWAS	NUCLEOTIDE_BIOSYNTHESIS	0.16086	0.19055	0.19928	14
iGWAS	WNT_MEDIATED_ACTIVATION_OF_DVL	0.21878	0.25922	0.19935	8
GWAS	GRB2_SOS_PROVIDES_LINKAGE_TO_MAPK_SIGNALING_FOR_INTEGRINS	0.23353	0.27716	0.19974	15
iGWAS	REGULATION_OF_RAS_BY_GAPS	0.083672	0.099411	0.19999	66
GWAS	THE_ROLE_OF_GTSE1_IN_G2_M_PROGRESSION_AFTER_G2_CHECKPOINT	0.091411	0.10863	0.20004	76
iGWAS	ACTIVATED_NTRK3_SIGNALS_THROUGH_PI3K	0.33986	0.4048	0.20058	6
GWAS	ESTROGEN_DEPENDENT_GENE_EXPRESSION	0.077766	0.092626	0.20058	140
iGWAS	OTHER_INTERLEUKIN_SIGNALING	0.13893	0.16577	0.201	24
GWAS	TERMINATION_OF_O_GLYCAN_BIOSYNTHESIS	0.17389	0.20767	0.20121	23
GWAS	DEFECTIVE_INTRINSIC_PATHWAY_FOR_APOPTOSIS	0.1528	0.18357	0.20261	25
iGWAS	CREB1_PHOSPHORYLATION_THROUGH_NMDA_RECEPTOR_MEDIATED_ACTIVATION_OF_RAS_SIGNALING	0.12849	0.15492	0.20345	25
GWAS	OTHER_SEMAPHORIN_INTERACTIONS	0.1955	0.23573	0.20347	18
GWAS	LOSS_OF_MECP2_BINDING_ABILITY_TO_THE_NCOR_SMRT_COMPLEX	0.38226	0.46157	0.20379	5
iGWAS	GOLGI_ASSOCIATED_VESICLE_BIOGENESIS	0.093426	0.11283	0.20383	51
iGWAS	SULFIDE_OXIDATION_TO_SULFATE	0.22354	0.27039	0.2042	6
iGWAS	TCF_DEPENDENT_SIGNALING_IN_RESPONSE_TO_WNT	0.047549	0.057588	0.2045	222
GWAS	COOPERATION_OF_PREFOLDIN_AND_TRIC_CCT_IN_ACTIN_AND_TUBULIN_FOLDING	0.13571	0.16443	0.20461	31
GWAS	CELLULAR_RESPONSE_TO_CHEMICAL_STRESS	0.054507	0.066163	0.20502	199
iGWAS	G_ALPHA_Q_SIGNALLING_EVENTS	0.049775	0.060421	0.20503	207
GWAS	REGULATION_OF_GENE_EXPRESSION_IN_LATE_STAGE_BRANCHING_MORPHOGENESIS_PANCREATIC_BUD_PRECURSOR_CELLS	0.2384	0.28948	0.20511	15
GWAS	IKBA_VARIANT_LEADS_TO_EDA_ID	0.27613	0.33568	0.20537	6
GWAS	CHYLOMICRON_ASSEMBLY	0.23806	0.28966	0.20559	10
iGWAS	SIGNALING_BY_NOTCH2	0.11216	0.13659	0.2058	32
GWAS	MITF_M_REGULATED_MELANOCYTE_DEVELOPMENT	0.069403	0.084654	0.20616	133
iGWAS	XENOBIOTICS	0.15702	0.19157	0.20621	23
GWAS	RHOQ_GTPASE_CYCLE	0.11262	0.1376	0.20656	56
iGWAS	NONSENSE_MEDIATED_DECAY_NMD	0.059024	0.072152	0.20667	106
iGWAS	NEGATIVE_REGULATION_OF_FGFR3_SIGNALING	0.12525	0.15328	0.20695	28
GWAS	TYROSINE_CATABOLISM	0.3049	0.37327	0.20702	5
iGWAS	PKA_MEDIATED_PHOSPHORYLATION_OF_CREB	0.16509	0.20217	0.2071	19
GWAS	INFECTIOUS_DISEASE	0.025534	0.031281	0.20717	974
iGWAS	COBALAMIN_CBL_VITAMIN_B12_TRANSPORT_AND_METABOLISM	0.15178	0.18598	0.20722	22
iGWAS	PTK6_EXPRESSION	0.28693	0.35162	0.20725	5
iGWAS	TNF_SIGNALING	0.084083	0.10306	0.2073	54
GWAS	SYNTHESIS_OF_LEUKOTRIENES_LT_AND_EOXINS_EX	0.18472	0.22693	0.20783	21
GWAS	CLEC7A_INFLAMMASOME_PATHWAY	0.26471	0.32549	0.20803	6
GWAS	CYTOCHROME_C_MEDIATED_APOPTOTIC_RESPONSE	0.21965	0.27016	0.20811	12
GWAS	TNFR1_INDUCED_NF_KAPPA_B_SIGNALING_PATHWAY	0.14113	0.17391	0.20854	30
GWAS	TP53_REGULATES_TRANSCRIPTION_OF_GENES_INVOLVED_IN_G2_CELL_CYCLE_ARREST	0.18007	0.2227	0.20939	18
iGWAS	FGFR3_LIGAND_BINDING_AND_ACTIVATION	0.19615	0.2427	0.2095	12
iGWAS	SEALING_OF_THE_NUCLEAR_ENVELOPE_NE_BY_ESCRT_III	0.10965	0.13598	0.21002	30
GWAS	FOXO_MEDIATED_TRANSCRIPTION_OF_CELL_CYCLE_GENES	0.20036	0.24875	0.21028	16
iGWAS	NR1H2_NR1H3_REGULATE_GENE_EXPRESSION_TO_LIMIT_CHOLESTEROL_UPTAKE	0.24228	0.3009	0.21036	5
GWAS	IRE1ALPHA_ACTIVATES_CHAPERONES	0.10072	0.12521	0.21059	48
iGWAS	DEFECTIVE_EXT2_CAUSES_EXOSTOSES_2	0.20686	0.25718	0.2106	12
iGWAS	INTERLEUKIN_12_FAMILY_SIGNALING	0.083737	0.10411	0.2106	53
GWAS	VITAMINS	0.37669	0.47002	0.21145	6
iGWAS	REGULATION_OF_NPAS4_MRNA_TRANSLATION	0.21026	0.26239	0.21147	9
iGWAS	ERBB2_REGULATES_CELL_MOTILITY	0.17947	0.22404	0.21155	15
iGWAS	ARYL_HYDROCARBON_RECEPTOR_SIGNALLING	0.2811	0.35103	0.21163	6
iGWAS	NOTCH2_INTRACELLULAR_DOMAIN_REGULATES_TRANSCRIPTION	0.1878	0.23458	0.2117	11
GWAS	FORMATION_OF_ATP_BY_CHEMIOSMOTIC_COUPLING	0.15574	0.19487	0.2121	18
GWAS	IFNG_SIGNALING_ACTIVATES_MAPKS	0.27473	0.34385	0.21216	8
iGWAS	REGULATION_OF_EXPRESSION_OF_SLITS_AND_ROBOS	0.048245	0.060389	0.21218	160
GWAS	CALCINEURIN_ACTIVATES_NFAT	0.26205	0.32863	0.21261	9
GWAS	METALLOPROTEASE_DUBS	0.14116	0.17717	0.21281	36
iGWAS	TRANSCRIPTIONAL_REGULATION_BY_RUNX1	0.044583	0.056046	0.21318	226
iGWAS	DISASSEMBLY_OF_THE_DESTRUCTION_COMPLEX_AND_RECRUITMENT_OF_AXIN_TO_THE_MEMBRANE	0.10639	0.1338	0.21329	30
GWAS	DDX58_IFIH1_MEDIATED_INDUCTION_OF_INTERFERON_ALPHA_BETA	0.088986	0.11205	0.21355	80
iGWAS	MISMATCH_REPAIR	0.14829	0.1869	0.21377	15
GWAS	TRANSPORT_AND_SYNTHESIS_OF_PAPS	0.27745	0.34981	0.21385	6
iGWAS	PI_3K_CASCADE_FGFR4	0.15631	0.19751	0.21436	19
GWAS	MYOGENESIS	0.16612	0.21009	0.21455	29
GWAS	RNA_POLYMERASE_III_TRANSCRIPTION_TERMINATION	0.14188	0.17943	0.21456	21
iGWAS	FGFR1_MUTANT_RECEPTOR_ACTIVATION	0.12989	0.16434000000000001	0.21466	31
GWAS	INTERFERON_SIGNALING	0.047539	0.060178	0.21478	262
GWAS	FCGR3A_MEDIATED_IL10_SYNTHESIS	0.13233	0.16757	0.21486	37
iGWAS	INTRA_GOLGI_AND_RETROGRADE_GOLGI_TO_ER_TRAFFIC	0.045016	0.05701	0.21488	196
iGWAS	SIGNALING_BY_CSF3_G_CSF	0.12778	0.16182	0.21488	30
GWAS	SELENOAMINO_ACID_METABOLISM	0.068181	0.08653	0.21537	111
iGWAS	RUNX3_REGULATES_IMMUNE_RESPONSE_AND_CELL_MIGRATION	0.29238	0.37257	0.2163	6
GWAS	APC_CDC20_MEDIATED_DEGRADATION_OF_NEK2A	0.14263	0.18174	0.2163	26
GWAS	PI_3K_CASCADE_FGFR1	0.17811	0.22718	0.21652	21
GWAS	RESPONSE_OF_EIF2AK1_HRI_TO_HEME_DEFICIENCY	0.19096	0.24412	0.21704	14
iGWAS	PHOSPHOLIPASE_C_MEDIATED_CASCADE_FGFR1	0.15406	0.19758	0.21778	16
GWAS	GLUCONEOGENESIS	0.13359	0.17141	0.2179	25
iGWAS	NRAGE_SIGNALS_DEATH_THROUGH_JNK	0.096176	0.12361	0.21827	53
iGWAS	TRANSCRIPTIONAL_REGULATION_BY_MECP2	0.086281	0.11089	0.21827	57
iGWAS	INTERLEUKIN_27_SIGNALING	0.17705	0.22797	0.21869	11
iGWAS	INTERLEUKIN_12_SIGNALING	0.089775	0.1156	0.2187	43
GWAS	MITOTIC_TELOPHASE_CYTOKINESIS	0.22105	0.28509	0.21907	11
iGWAS	PLATELET_HOMEOSTASIS	0.072014	0.092944	0.21923	85
iGWAS	DETOXIFICATION_OF_REACTIVE_OXYGEN_SPECIES	0.097866	0.12632	0.21924	35
iGWAS	DEGRADATION_OF_BETA_CATENIN_BY_THE_DESTRUCTION_COMPLEX	0.067972	0.08774	0.21927	83
GWAS	JNK_C_JUN_KINASES_PHOSPHORYLATION_AND_ACTIVATION_MEDIATED_BY_ACTIVATED_HUMAN_TAK1	0.16782	0.21671	0.21935	19
iGWAS	FRUCTOSE_METABOLISM	0.20936	0.27056	0.21953	7
GWAS	PARASITE_INFECTION	0.10496	0.13581	0.21983	56
GWAS	DNA_METHYLATION	0.12824	0.16618	0.22016	58
GWAS	SUMOYLATION_OF_TRANSCRIPTION_COFACTORS	0.1042	0.13518	0.2204	42
iGWAS	BH3_ONLY_PROTEINS_ASSOCIATE_WITH_AND_INACTIVATE_ANTI_APOPTOTIC_BCL_2_MEMBERS	0.2015	0.26156	0.22055	9
GWAS	SIGNALING_BY_MAPK_MUTANTS	0.31449	0.40824	0.22055	6
GWAS	MIRO_GTPASE_CYCLE	0.30626	0.39869	0.2212	8
iGWAS	RHOD_GTPASE_CYCLE	0.092576	0.12078	0.2217	49
GWAS	PHASE_1_INACTIVATION_OF_FAST_NA_CHANNELS	0.30572	0.39943	0.22203	6
GWAS	CELL_CELL_JUNCTION_ORGANIZATION	0.084576	0.11058	0.22218	87
GWAS	SIGNALING_BY_ERBB4	0.099915	0.13063	0.22218	57
iGWAS	SYNTHESIS_OF_PROSTAGLANDINS_PG_AND_THROMBOXANES_TX	0.17328	0.22665	0.22228	15
iGWAS	TRANSCRIPTIONAL_REGULATION_BY_VENTX	0.093158	0.12186	0.22229	39
iGWAS	CLATHRIN_MEDIATED_ENDOCYTOSIS	0.052414	0.068782	0.22302	139
GWAS	RAB_REGULATION_OF_TRAFFICKING	0.065901	0.086561	0.22324	112
iGWAS	REGULATION_OF_BACH1_ACTIVITY	0.16785	0.22064	0.22341	11
iGWAS	GAB1_SIGNALOSOME	0.17028	0.22386	0.22343	17
iGWAS	SYNTHESIS_OF_5_EICOSATETRAENOIC_ACIDS	0.20838	0.27395	0.22344	9
GWAS	RNA_POLYMERASE_III_CHAIN_ELONGATION	0.14686	0.19347	0.22391	16
GWAS	CASPASE_ACTIVATION_VIA_EXTRINSIC_APOPTOTIC_SIGNALLING_PATHWAY	0.16681000000000001	0.21977	0.22392	25
GWAS	DISEASES_OF_IMMUNE_SYSTEM	0.12853	0.16959	0.22426	29
iGWAS	ANCHORING_FIBRIL_FORMATION	0.18124	0.23945	0.22456	13
GWAS	HDMS_DEMETHYLATE_HISTONES	0.11077	0.14637	0.2246	41
iGWAS	INWARDLY_RECTIFYING_K_CHANNELS	0.10692	0.14145	0.22486	35
iGWAS	ACTIVATION_OF_GENE_EXPRESSION_BY_SREBF_SREBP	0.091934	0.12196	0.22549	41
iGWAS	APOPTOTIC_EXECUTION_PHASE	0.087015	0.1155	0.22561	49
iGWAS	VEGF_LIGAND_RECEPTOR_INTERACTIONS	0.24836	0.32976	0.22569	7
GWAS	PI_METABOLISM	0.08565	0.11388	0.22599	77
iGWAS	SIGNALING_BY_LEPTIN	0.21246	0.28268	0.22615	11
iGWAS	FGFR1_LIGAND_BINDING_AND_ACTIVATION	0.15459	0.20574	0.22621	17
iGWAS	NR1H2_NR1H3_REGULATE_GENE_EXPRESSION_TO_CONTROL_BILE_ACID_HOMEOSTASIS	0.1954	0.26016	0.22631	9
GWAS	RELEASE_OF_APOPTOTIC_FACTORS_FROM_THE_MITOCHONDRIA	0.211	0.28103	0.22639	7
GWAS	SYNTHESIS_OF_GDP_MANNOSE	0.28567	0.38072	0.22653	6
iGWAS	PHOSPHATE_BOND_HYDROLYSIS_BY_NTPDASE_PROTEINS	0.16237	0.21641	0.22656	8
GWAS	TOLL_LIKE_RECEPTOR_CASCADES	0.057258	0.076438	0.22691	161
iGWAS	FIBRONECTIN_MATRIX_FORMATION	0.26442	0.35347	0.22721	6
iGWAS	NEGATIVE_FEEDBACK_REGULATION_OF_MAPK_PATHWAY	0.25881	0.34644	0.22753	6
iGWAS	RESOLUTION_OF_ABASIC_SITES_AP_SITES	0.085924	0.11503	0.22754	38
iGWAS	SCF_BETA_TRCP_MEDIATED_DEGRADATION_OF_EMI1	0.078057	0.10462	0.2278	54
GWAS	REGULATION_OF_SIGNALING_BY_NODAL	0.25844	0.34648	0.22787	10
GWAS	STIMULI_SENSING_CHANNELS	0.076639	0.10291	0.22823	100
GWAS	SYNTHESIS_OF_PIPS_AT_THE_PLASMA_MEMBRANE	0.11182	0.15016	0.22823	47
iGWAS	TRANS_GOLGI_NETWORK_VESICLE_BUDDING	0.072259	0.097209	0.22864	67
iGWAS	TRAIL_SIGNALING	0.25702	0.34699	0.22944	8
iGWAS	VLDL_CLEARANCE	0.19361	0.26272	0.23058	6
GWAS	NEGATIVE_REGULATION_OF_THE_PI3K_AKT_NETWORK	0.070103	0.095138	0.23061	116
iGWAS	FGFR1C_LIGAND_BINDING_AND_ACTIVATION	0.16525	0.2249	0.23125	13
iGWAS	COMPLEX_I_BIOGENESIS	0.071516	0.09741	0.23142	60
iGWAS	SARS_COV_1_MODULATES_HOST_TRANSLATION_MACHINERY	0.09039	0.12331	0.23177	33
GWAS	SODIUM_COUPLED_SULPHATE_DI_AND_TRI_CARBOXYLATE_TRANSPORTERS	0.33449	0.45731	0.23227	5
GWAS	NONHOMOLOGOUS_END_JOINING_NHEJ	0.09378	0.12832	0.23244	64
GWAS	TRIGLYCERIDE_BIOSYNTHESIS	0.21499	0.2944	0.23262	12
iGWAS	PROLACTIN_RECEPTOR_SIGNALING	0.15474	0.21198	0.2327	15
GWAS	CLASS_C_3_METABOTROPIC_GLUTAMATE_PHEROMONE_RECEPTORS	0.15074	0.20683000000000001	0.23306	39
iGWAS	ISG15_ANTIVIRAL_MECHANISM	0.06461	0.088734	0.23327	74
GWAS	FACTORS_INVOLVED_IN_MEGAKARYOCYTE_DEVELOPMENT_AND_PLATELET_PRODUCTION	0.058248	0.080027	0.23336	163
iGWAS	RAF_ACTIVATION	0.097675	0.13427	0.23348	33
GWAS	SIGNALING_BY_NODAL	0.15557000000000001	0.21399	0.23363	21
iGWAS	POLO_LIKE_KINASE_MEDIATED_EVENTS	0.14412	0.19828	0.23366	16
iGWAS	MITF_M_DEPENDENT_GENE_EXPRESSION	0.061429	0.084551	0.23376	92
GWAS	SIGNALING_BY_FLT3_ITD_AND_TKD_MUTANTS	0.18984	0.26165	0.23406	16
iGWAS	SHC1_EVENTS_IN_ERBB4_SIGNALING	0.17524	0.24164	0.23417	14
GWAS	SIGNAL_ATTENUATION	0.26859	0.37055	0.23428	10
GWAS	RETROGRADE_NEUROTROPHIN_SIGNALLING	0.18598	0.25717	0.23479	14
iGWAS	TRANSCRIPTIONAL_ACTIVITY_OF_SMAD2_SMAD3_SMAD4_HETEROTRIMER	0.086854	0.12033	0.23521	49
GWAS	PHASE_4_RESTING_MEMBRANE_POTENTIAL	0.17387	0.24138	0.23568	19
GWAS	G1_S_SPECIFIC_TRANSCRIPTION	0.13042	0.18118	0.23582	28
iGWAS	RESPONSE_OF_EIF2AK4_GCN2_TO_AMINO_ACID_DEFICIENCY	0.055654	0.077436	0.23616	94
iGWAS	MAP3K8_TPL2_DEPENDENT_MAPK1_3_ACTIVATION	0.15736	0.21917	0.23639	15
GWAS	TIE2_SIGNALING	0.16562	0.23096	0.23667	18
GWAS	BETA_OXIDATION_OF_HEXANOYL_COA_TO_BUTANOYL_COA	0.31429	0.43853	0.23679	5
GWAS	DEFECTIVE_FACTOR_IX_CAUSES_HEMOPHILIA_B	0.25231	0.35218	0.23687	7
iGWAS	DISEASES_ASSOCIATED_WITH_SURFACTANT_METABOLISM	0.2292	0.32005	0.23696	9
iGWAS	REGULATION_OF_GENE_EXPRESSION_BY_HYPOXIA_INDUCIBLE_FACTOR	0.1867	0.2608	0.23704	11
GWAS	ION_CHANNEL_TRANSPORT	0.05583	0.078044	0.2372	172
iGWAS	IRF3_MEDIATED_ACTIVATION_OF_TYPE_1_IFN	0.23765	0.33258	0.23744	5
GWAS	BETA_OXIDATION_OF_OCTANOYL_COA_TO_HEXANOYL_COA	0.32163	0.45046	0.23762	5
iGWAS	POST_TRANSLATIONAL_MODIFICATION_SYNTHESIS_OF_GPI_ANCHORED_PROTEINS	0.062825	0.088047	0.23776	91
iGWAS	SENSING_OF_DNA_DOUBLE_STRAND_BREAKS	0.26884	0.37855	0.2388	6
GWAS	NUCLEOTIDE_CATABOLISM	0.1072	0.15112	0.23907	35
GWAS	SIGNALING_BY_LTK	0.23961	0.33877	0.2397	12
iGWAS	REGULATION_OF_PTEN_LOCALIZATION	0.22236	0.31473	0.23994	8
GWAS	ACTIVATION_OF_CASPASES_THROUGH_APOPTOSOME_MEDIATED_CLEAVAGE	0.29397	0.41638	0.2401	5
iGWAS	NUCLEAR_EVENTS_KINASE_AND_TRANSCRIPTION_FACTOR_ACTIVATION	0.07189	0.10198	0.24042	59
GWAS	BACTERIAL_INFECTION_PATHWAYS	0.080698	0.11451	0.24049	69
GWAS	LYSOSPHINGOLIPID_AND_LPA_RECEPTORS	0.17749	0.25216	0.24076	14
iGWAS	CLASS_C_3_METABOTROPIC_GLUTAMATE_PHEROMONE_RECEPTORS	0.1211	0.17206	0.24078	39
iGWAS	P2Y_RECEPTORS	0.1945	0.27654	0.24093	9
GWAS	G2_PHASE	0.23804	0.33865	0.24106	5
iGWAS	ECM_PROTEOGLYCANS	0.070531	0.10051	0.24144	73
iGWAS	TICAM1_TRAF6_DEPENDENT_INDUCTION_OF_TAK1_COMPLEX	0.18369	0.26188	0.24152	10
iGWAS	TFAP2_AP_2_FAMILY_REGULATES_TRANSCRIPTION_OF_CELL_CYCLE_FACTORS	0.31643	0.45178	0.24184	5
GWAS	GOLGI_CISTERNAE_PERICENTRIOLAR_STACK_REORGANIZATION	0.16995	0.24338	0.24251	14
GWAS	GLYCOGEN_METABOLISM	0.15773	0.22646	0.24306	22
GWAS	BICARBONATE_TRANSPORTERS	0.19926	0.28622	0.24316	10
GWAS	SLC15A4_TASL_DEPENDENT_IRF5_ACTIVATION	0.34777	0.50018	0.24344	4
iGWAS	GABA_RECEPTOR_ACTIVATION	0.080664	0.11609	0.24358	57
GWAS	NR1H2_NR1H3_REGULATE_GENE_EXPRESSION_LINKED_TO_GLUCONEOGENESIS	0.31615	0.45524	0.2437	5
GWAS	PROCESSING_OF_SMDT1	0.16948	0.24409	0.24374	16
GWAS	SYNTHESIS_OF_BILE_ACIDS_AND_BILE_SALTS_VIA_24_HYDROXYCHOLESTEROL	0.18812	0.27093	0.24374	13
iGWAS	GLYCINE_DEGRADATION	0.22595	0.32545	0.24376	7
GWAS	EUKARYOTIC_TRANSLATION_ELONGATION	0.066334	0.095578	0.24384	87
iGWAS	DEGRADATION_OF_AXIN	0.075669	0.10927	0.24433	54
iGWAS	TRANSPORT_OF_SMALL_MOLECULES	0.021788	0.031507	0.24462	703
iGWAS	RESPIRATORY_SYNCYTIAL_VIRUS_RSV_GENOME_REPLICATION_TRANSCRIPTION_AND_TRANSLATION	0.14343	0.20771	0.24493	16
iGWAS	PHASE_I_FUNCTIONALIZATION_OF_COMPOUNDS	0.061505	0.089202	0.24526	102
GWAS	MITF_M_DEPENDENT_GENE_EXPRESSION	0.069952	0.10158	0.24553	92
iGWAS	BASE_EXCISION_REPAIR	0.060292	0.087938	0.24648	86
GWAS	TBC_RABGAPS	0.091146	0.1334	0.24723	40
GWAS	ATF6_ATF6_ALPHA_ACTIVATES_CHAPERONE_GENES	0.17845	0.26228	0.24813	10
iGWAS	SEMA3A_PAK_DEPENDENT_AXON_REPULSION	0.15374	0.22598	0.24816	14
iGWAS	ORGANIC_ANION_TRANSPORTERS	0.14395	0.21166	0.24822	12
GWAS	B_WICH_COMPLEX_POSITIVELY_REGULATES_RRNA_EXPRESSION	0.080108	0.11779	0.24822	84
GWAS	FORMATION_OF_LATERAL_PLATE_MESODERM	0.32016	0.47074	0.24822	5
iGWAS	ADIPOGENESIS	0.05115	0.075462	0.24894	106
GWAS	STAT5_ACTIVATION	0.33384	0.49305	0.24918	7
iGWAS	REGULATED_NECROSIS	0.073613	0.10876	0.24926	57
iGWAS	DNA_DAMAGE_BYPASS	0.078076	0.11552	0.24958	47
iGWAS	NEPHRON_DEVELOPMENT	0.17473	0.25883	0.24982	13
iGWAS	GLUCOCORTICOID_BIOSYNTHESIS	0.16661	0.24696	0.24996	10
GWAS	SIGNALING_BY_NTRK3_TRKC	0.15818	0.23467	0.25014	17
iGWAS	ABC_FAMILY_PROTEINS_MEDIATED_TRANSPORT	0.053015	0.078698	0.25027	99
iGWAS	CS_DS_DEGRADATION	0.1415	0.21014	0.25037	12
iGWAS	THE_ROLE_OF_GTSE1_IN_G2_M_PROGRESSION_AFTER_G2_CHECKPOINT	0.059834	0.089085	0.25091	76
iGWAS	NEGATIVE_REGULATION_OF_FGFR2_SIGNALING	0.098327	0.14642	0.25094	33
iGWAS	RNA_POLYMERASE_I_TRANSCRIPTION_TERMINATION	0.085354	0.12713	0.25099	30
GWAS	SYNTHESIS_OF_PA	0.11098	0.16536	0.25107	39
iGWAS	P75NTR_SIGNALS_VIA_NF_KB	0.13108	0.19563	0.25142	15
iGWAS	CELL_EXTRACELLULAR_MATRIX_INTERACTIONS	0.13623	0.20346	0.25156	16
iGWAS	RRNA_PROCESSING_IN_THE_MITOCHONDRION	0.17587	0.26293	0.25179	9
GWAS	DEX_H_BOX_HELICASES_ACTIVATE_TYPE_I_IFN_AND_INFLAMMATORY_CYTOKINES_PRODUCTION	0.20451	0.30689	0.25258	7
iGWAS	DISINHIBITION_OF_SNARE_FORMATION	0.27618	0.41455	0.25264	5
GWAS	NF_KB_ACTIVATION_THROUGH_FADD_RIP_1_PATHWAY_MEDIATED_BY_CASPASE_8_AND_10	0.18458	0.27707	0.25266	12
GWAS	SYNTHESIS_OF_BILE_ACIDS_AND_BILE_SALTS_VIA_27_HYDROXYCHOLESTEROL	0.19031	0.28572	0.25268	14
iGWAS	SIGNALING_BY_ROBO_RECEPTORS	0.036494	0.054811	0.25277	204
GWAS	METABOLISM_OF_INGESTED_SEMET_SEC_MESEC_INTO_H2SE	0.29561	0.44399	0.25278	8
GWAS	TRANSLATION_OF_SARS_COV_1_STRUCTURAL_PROTEINS	0.1138	0.17097	0.25283	29
GWAS	PROCESSING_OF_CAPPED_INTRON_CONTAINING_PRE_MRNA	0.0362	0.054462000000000003	0.25313	264
GWAS	NOTCH4_ACTIVATION_AND_TRANSMISSION_OF_SIGNAL_TO_THE_NUCLEUS	0.17345	0.26142	0.25351	11
iGWAS	SYNTHESIS_OF_PIPS_AT_THE_ER_MEMBRANE	0.30519	0.46012	0.25358	5
GWAS	INTESTINAL_ABSORPTION	0.314	0.47369	0.25371	5
iGWAS	TRANSLESION_SYNTHESIS_BY_POLH	0.10923	0.16494	0.25392	19
iGWAS	SHC_MEDIATED_CASCADE_FGFR1	0.11872	0.17928	0.25393	21
GWAS	PURINE_SALVAGE	0.1957	0.29674	0.2548	12
iGWAS	S_PHASE	0.03856	0.058756	0.25583	158
GWAS	SYNTHESIS_OF_EPOXY_EET_AND_DIHYDROXYEICOSATRIENOIC_ACIDS_DHET	0.21902	0.33417	0.2561	8
iGWAS	DCC_MEDIATED_ATTRACTIVE_SIGNALING	0.17045	0.26079	0.25669	14
GWAS	HDR_THROUGH_MMEJ_ALT_NHEJ	0.15947	0.24404	0.25674	12
GWAS	DEACTIVATION_OF_THE_BETA_CATENIN_TRANSACTIVATING_COMPLEX	0.10676	0.16351	0.2569	39
iGWAS	SHC1_EVENTS_IN_EGFR_SIGNALING	0.15335	0.23516	0.25718	14
iGWAS	RNA_POLYMERASE_III_TRANSCRIPTION_INITIATION_FROM_TYPE_1_PROMOTER	0.085098	0.13084	0.25772	26
iGWAS	DEPOLYMERIZATION_OF_THE_NUCLEAR_LAMINA	0.14038	0.21586	0.25775	14
iGWAS	SUMO_IS_PROTEOLYTICALLY_PROCESSED	0.17222	0.26504	0.25792	6
GWAS	LIGAND_RECEPTOR_INTERACTIONS	0.23561000000000001	0.36279	0.25803	8
iGWAS	ACTIVATION_OF_MATRIX_METALLOPROTEINASES	0.10428	0.16059	0.25805	31
iGWAS	APC_C_MEDIATED_DEGRADATION_OF_CELL_CYCLE_PROTEINS	0.053201	0.082089	0.25847	87
iGWAS	FATTY_ACYL_COA_BIOSYNTHESIS	0.088549	0.13686	0.25882	35
iGWAS	CYCLIN_D_ASSOCIATED_EVENTS_IN_G1	0.071361	0.11043	0.25907	46
GWAS	RNA_POLYMERASE_I_TRANSCRIPTION_TERMINATION	0.096505	0.14962	0.25947	30
GWAS	COSTIMULATION_BY_THE_CD28_FAMILY	0.082207	0.12753	0.2596	66
GWAS	GLYCOGEN_SYNTHESIS	0.17522	0.27187	0.25963	13
GWAS	GLYCOGEN_STORAGE_DISEASES	0.16423	0.25499	0.25977	15
GWAS	TRANSCRIPTIONAL_REGULATION_BY_E2F6	0.097934	0.1522	0.25996	32
iGWAS	LIPOPHAGY	0.18172	0.28246	0.26	9
GWAS	SYNTHESIS_OF_PE	0.15863	0.24661	0.26004	13
iGWAS	DEFECTIVE_FACTOR_VIII_CAUSES_HEMOPHILIA_A	0.24202	0.37642	0.26013	5
GWAS	ABERRANT_REGULATION_OF_MITOTIC_EXIT_IN_CANCER_DUE_TO_RB1_DEFECTS	0.12805	0.19943	0.26041	20
iGWAS	NEF_MEDIATED_DOWNREGULATION_OF_MHC_CLASS_I_COMPLEX_CELL_SURFACE_EXPRESSION	0.15764	0.24556	0.26045	9
GWAS	INTEGRIN_CELL_SURFACE_INTERACTIONS	0.074387	0.11592	0.26054	82
iGWAS	ENHANCED_BINDING_OF_GP1BA_VARIANT_TO_VWF_MULTIMER_COLLAGEN	0.20262	0.31603	0.26071	7
GWAS	SEROTONIN_AND_MELATONIN_BIOSYNTHESIS	0.34919	0.54655	0.26145	4
iGWAS	SYNTHESIS_OF_PI	0.27668	0.4345	0.26214	5
GWAS	VLDLR_INTERNALISATION_AND_DEGRADATION	0.14224	0.22355	0.2623	16
iGWAS	SIGNALING_BY_FGFR	0.054177	0.085371	0.26284	87
iGWAS	G_PROTEIN_ACTIVATION	0.10294	0.16238	0.26307	24
iGWAS	TP53_REGULATES_TRANSCRIPTION_OF_GENES_INVOLVED_IN_G1_CELL_CYCLE_ARREST	0.11705	0.18466	0.26308	14
iGWAS	PROTEIN_PROTEIN_INTERACTIONS_AT_SYNAPSES	0.061767	0.097613	0.26344	77
GWAS	NR1H2_NR1H3_REGULATE_GENE_EXPRESSION_LINKED_TO_LIPOGENESIS	0.16286	0.25762	0.26364	9
GWAS	CROSS_PRESENTATION_OF_SOLUBLE_EXOGENOUS_ANTIGENS_ENDOSOMES	0.08638	0.137	0.26418	48
GWAS	CONSTITUTIVE_SIGNALING_BY_ABERRANT_PI3K_IN_CANCER	0.076111	0.12079	0.26431	82
GWAS	EFFECTS_OF_PIP2_HYDROLYSIS	0.12506	0.19849	0.26433	26
iGWAS	DEGRADATION_OF_CYSTEINE_AND_HOMOCYSTEINE	0.12992	0.20629	0.26442	15
iGWAS	RELEASE_OF_APOPTOTIC_FACTORS_FROM_THE_MITOCHONDRIA	0.14442	0.22951	0.26459	7
iGWAS	COMMON_PATHWAY_OF_FIBRIN_CLOT_FORMATION	0.12216	0.19471	0.2652	21
iGWAS	ATTACHMENT_OF_GPI_ANCHOR_TO_UPAR	0.16218	0.25926	0.26581	7
GWAS	TRANSPORT_OF_CONNEXONS_TO_THE_PLASMA_MEMBRANE	0.14026	0.22431	0.26589	19
GWAS	ANTIGEN_PROCESSING_CROSS_PRESENTATION	0.061384	0.098269	0.2661	100
GWAS	ETHANOL_OXIDATION	0.22695	0.36395	0.26646	12
GWAS	REGULATION_OF_EXPRESSION_OF_SLITS_AND_ROBOS	0.045796	0.073466	0.26653	160
iGWAS	NRCAM_INTERACTIONS	0.20272	0.32534	0.26662	6
GWAS	PD_1_SIGNALING	0.16297	0.26167	0.26671	21
iGWAS	EUKARYOTIC_TRANSLATION_ELONGATION	0.049674	0.079893	0.26706	87
iGWAS	ROBO_RECEPTORS_BIND_AKAP5	0.16118	0.25947	0.26725	9
iGWAS	OXIDATIVE_STRESS_INDUCED_SENESCENCE	0.052684	0.084961	0.2676	116
GWAS	INNATE_IMMUNE_SYSTEM	0.01995	0.032193	0.26773	1009
GWAS	MITOCHONDRIAL_CALCIUM_ION_TRANSPORT	0.12503	0.20179	0.26777	23
iGWAS	ACYL_CHAIN_REMODELLING_OF_PG	0.1186	0.19164	0.268	18
iGWAS	METABOLISM_OF_INGESTED_SEMET_SEC_MESEC_INTO_H2SE	0.22851	0.36931	0.26805	8
GWAS	GPVI_MEDIATED_ACTIVATION_CASCADE	0.10729	0.17369	0.26839	35
iGWAS	INFECTION_WITH_MYCOBACTERIUM_TUBERCULOSIS	0.10228	0.16585	0.26873	26
GWAS	CONDENSATION_OF_PROMETAPHASE_CHROMOSOMES	0.18086	0.29497	0.2699	11
GWAS	SYNTHESIS_OF_16_20_HYDROXYEICOSATETRAENOIC_ACIDS_HETE	0.21336	0.34843	0.27016	9
iGWAS	CYTOCHROME_C_MEDIATED_APOPTOTIC_RESPONSE	0.1375	0.22474	0.27033	12
iGWAS	SIGNALING_BY_MODERATE_KINASE_ACTIVITY_BRAF_MUTANTS	0.073066	0.11953	0.27052	43
iGWAS	FANCONI_ANEMIA_PATHWAY	0.081623	0.134	0.27122	36
GWAS	CELL_JUNCTION_ORGANIZATION	0.058391	0.096144	0.27182	112
iGWAS	MATURATION_OF_SARS_COV_1_NUCLEOPROTEIN	0.14391	0.23755	0.27232	11
GWAS	YAP1_AND_WWTR1_TAZ_STIMULATED_GENE_EXPRESSION	0.17343	0.28631	0.27235	14
GWAS	REGULATION_OF_PTEN_MRNA_TRANSLATION	0.19327	0.31916	0.27241	9
iGWAS	DEGRADATION_OF_GLI1_BY_THE_PROTEASOME	0.062475	0.10344	0.27293	59
GWAS	DISEASES_OF_PROGRAMMED_CELL_DEATH	0.065839	0.10922	0.27332	95
GWAS	SMAC_XIAP_REGULATED_APOPTOTIC_RESPONSE	0.17864	0.29644	0.27339	7
GWAS	TRANSPORT_OF_FATTY_ACIDS	0.17863	0.29654	0.27346	8
iGWAS	CHONDROITIN_SULFATE_BIOSYNTHESIS	0.1177	0.19543	0.2735	18
GWAS	GLYCOGEN_BREAKDOWN_GLYCOGENOLYSIS	0.22378	0.37168	0.27357	11
iGWAS	DEFECTIVE_CFTR_CAUSES_CYSTIC_FIBROSIS	0.061939	0.10302	0.27385	60
GWAS	OPIOID_SIGNALLING	0.062244	0.10376	0.2743	89
GWAS	FGFR1C_LIGAND_BINDING_AND_ACTIVATION	0.1619	0.27039	0.27467	13
iGWAS	BETA_CATENIN_PHOSPHORYLATION_CASCADE	0.11436	0.19103	0.2747	16
GWAS	RESPONSE_OF_MTB_TO_PHAGOCYTOSIS	0.13049	0.21803	0.27476	22
GWAS	IRAK4_DEFICIENCY_TLR2_4	0.12675	0.21186	0.27483	17
iGWAS	NEF_MEDIATES_DOWN_MODULATION_OF_CELL_SURFACE_RECEPTORS_BY_RECRUITING_THEM_TO_CLATHRIN_ADAPTERS	0.10147	0.16995	0.27523	20
GWAS	RHO_GTPASES_ACTIVATE_RHOTEKIN_AND_RHOPHILINS	0.18453	0.31066	0.27626	9
iGWAS	SARS_COV_2_ACTIVATES_MODULATES_INNATE_AND_ADAPTIVE_IMMUNE_RESPONSES	0.044268	0.074568	0.27637	121
iGWAS	PINK1_PRKN_MEDIATED_MITOPHAGY	0.074649	0.12576	0.27641	32
iGWAS	ANTI_INFLAMMATORY_RESPONSE_FAVOURING_LEISHMANIA_PARASITE_INFECTION	0.055825	0.094085	0.27648	75
iGWAS	GLYCOGEN_SYNTHESIS	0.1341	0.22617	0.27662	13
iGWAS	ONCOGENIC_MAPK_SIGNALING	0.055579	0.094076	0.27734	79
GWAS	ROLE_OF_SECOND_MESSENGERS_IN_NETRIN_1_SIGNALING	0.18784	0.31865	0.27778	9
iGWAS	PI_3K_CASCADE_FGFR1	0.11136	0.18897	0.27783	21
iGWAS	RUNX1_AND_FOXP3_CONTROL_THE_DEVELOPMENT_OF_REGULATORY_T_LYMPHOCYTES_TREGS	0.17149	0.29134	0.27806	9
iGWAS	PEPTIDE_HORMONE_METABOLISM	0.05238	0.089032	0.27816	83
iGWAS	INTEGRIN_SIGNALING	0.093485	0.15899	0.27828	27
GWAS	GENERATION_OF_SECOND_MESSENGER_MOLECULES	0.11802	0.20123	0.27877	30
iGWAS	GLUTAMATE_NEUROTRANSMITTER_RELEASE_CYCLE	0.10074	0.17179	0.2788	24
iGWAS	REGULATION_OF_PTEN_STABILITY_AND_ACTIVITY	0.056581	0.096525	0.27888	67
iGWAS	ACTIVATED_NOTCH1_TRANSMITS_SIGNAL_TO_THE_NUCLEUS	0.078516	0.1341	0.27911	31
iGWAS	INSULIN_RECEPTOR_RECYCLING	0.089208	0.15259	0.27941	29
iGWAS	SIGNALING_BY_NOTCH1	0.05631	0.096367	0.2795	70
iGWAS	SIGNALING_BY_NOTCH3	0.068583	0.11772	0.28008	47
iGWAS	PI3K_AKT_SIGNALING_IN_CANCER	0.049567	0.085226	0.28042	108
GWAS	SEMA4D_INDUCED_CELL_MIGRATION_AND_GROWTH_CONE_COLLAPSE	0.13799	0.23737	0.28051	20
GWAS	MATURATION_OF_SARS_COV_2_NUCLEOPROTEIN	0.1377	0.23724	0.28082	15
GWAS	CYTOSOLIC_IRON_SULFUR_CLUSTER_ASSEMBLY	0.14309	0.24773	0.28176	12
iGWAS	NCAM1_INTERACTIONS	0.08185	0.1423	0.28259	41
GWAS	INTERLEUKIN_15_SIGNALING	0.22859	0.39748	0.28262	13
iGWAS	RNA_POLYMERASE_I_TRANSCRIPTION	0.047803	0.083159	0.2827	102
iGWAS	PLATELET_CALCIUM_HOMEOSTASIS	0.098745	0.17204	0.28299	27
iGWAS	TP53_REGULATES_TRANSCRIPTION_OF_CELL_DEATH_GENES	0.075404	0.13145	0.28312	43
iGWAS	UREA_CYCLE	0.12382	0.21593	0.28318	9
GWAS	APOPTOTIC_FACTOR_MEDIATED_RESPONSE	0.11255	0.19647	0.28337	19
iGWAS	CIRCADIAN_CLOCK	0.055537	0.097064	0.28361	69
iGWAS	YAP1_AND_WWTR1_TAZ_STIMULATED_GENE_EXPRESSION	0.1362	0.23816	0.28371	14
GWAS	RUNX1_INTERACTS_WITH_CO_FACTORS_WHOSE_PRECISE_EFFECT_ON_RUNX1_TARGETS_IS_NOT_KNOWN	0.093383	0.16331	0.28373	36
GWAS	PROGRAMMED_CELL_DEATH	0.038625	0.067605	0.28389	204
iGWAS	CONSTITUTIVE_SIGNALING_BY_AKT1_E17K_IN_CANCER	0.093119	0.16325	0.28421	25
GWAS	THYROXINE_BIOSYNTHESIS	0.17275	0.30323	0.28444	10
iGWAS	TRAFFICKING_OF_MYRISTOYLATED_PROTEINS_TO_THE_CILIUM	0.2173	0.38235	0.28491	4
GWAS	MAPK_TARGETS_NUCLEAR_EVENTS_MEDIATED_BY_MAP_KINASES	0.10303	0.18129	0.28491	29
iGWAS	DNA_DOUBLE_STRAND_BREAK_RESPONSE	0.054762	0.096417	0.28503	74
GWAS	BIOTIN_TRANSPORT_AND_METABOLISM	0.16016	0.28203	0.28507	10
iGWAS	INITIATION_OF_NUCLEAR_ENVELOPE_NE_REFORMATION	0.10738	0.18952	0.28551	18
iGWAS	DIGESTION	0.12277	0.21673	0.28555	19
iGWAS	TRANSLESION_SYNTHESIS_BY_POLK	0.10564	0.18659	0.28564	17
iGWAS	TRNA_PROCESSING	0.04225	0.074729	0.28591	104
GWAS	CYCLIN_A_B1_B2_ASSOCIATED_EVENTS_DURING_G2_M_TRANSITION	0.098578	0.17461	0.28619	24
GWAS	ANTIGEN_PRESENTATION_FOLDING_ASSEMBLY_AND_PEPTIDE_LOADING_OF_CLASS_I_MHC	0.098994	0.17536	0.2862	28
iGWAS	CHONDROITIN_SULFATE_DERMATAN_SULFATE_METABOLISM	0.067757	0.12013	0.28638	45
GWAS	TRANSCRIPTIONAL_REGULATION_OF_GRANULOPOIESIS	0.07091	0.12603	0.28685	83
GWAS	DEFECTS_IN_BIOTIN_BTN_METABOLISM	0.16763	0.29812	0.28696	8
iGWAS	SCAVENGING_BY_CLASS_A_RECEPTORS	0.10502	0.18709	0.28728	19
iGWAS	SIGNALING_BY_FGFR2	0.051768	0.092337	0.28753	72
iGWAS	ALPHA_PROTEIN_KINASE_1_SIGNALING_PATHWAY	0.14965	0.26778	0.28813	10
GWAS	GLYCOSPHINGOLIPID_METABOLISM	0.073876	0.13285	0.28908	52
iGWAS	DISEASES_ASSOCIATED_WITH_GLYCOSYLATION_PRECURSOR_BIOSYNTHESIS	0.093312	0.16825	0.28958	15
GWAS	TNFS_BIND_THEIR_PHYSIOLOGICAL_RECEPTORS	0.1196	0.2157	0.28963	27
GWAS	FORMATION_OF_INTERMEDIATE_MESODERM	0.21147	0.38143	0.28965	8
GWAS	BMAL1_CLOCK_NPAS2_ACTIVATES_CIRCADIAN_GENE_EXPRESSION	0.11193	0.2021	0.28985	26
iGWAS	RAP1_SIGNALLING	0.10968	0.19807	0.28988	16
GWAS	REGULATION_OF_ENDOGENOUS_RETROELEMENTS_BY_THE_HUMAN_SILENCING_HUB_HUSH_COMPLEX	0.085716	0.15488	0.28999	64
iGWAS	ESR_MEDIATED_SIGNALING	0.033333	0.060443	0.29066	210
GWAS	FCERI_MEDIATED_CA_2_MOBILIZATION	0.10177	0.18484	0.29097	30
iGWAS	DEVELOPMENTAL_BIOLOGY	0.013405	0.02438	0.29121	1369
iGWAS	ACTIVATION_OF_C3_AND_C5	0.19065	0.34679	0.29125	6
iGWAS	ACTIVATION_OF_PPARGC1A_PGC_1ALPHA_BY_PHOSPHORYLATION	0.14669	0.26756	0.29176	10
iGWAS	RUNX1_REGULATES_TRANSCRIPTION_OF_GENES_INVOLVED_IN_DIFFERENTIATION_OF_KERATINOCYTES	0.15398	0.28094	0.29182	8
GWAS	INSERTION_OF_TAIL_ANCHORED_PROTEINS_INTO_THE_ENDOPLASMIC_RETICULUM_MEMBRANE	0.12643	0.23078	0.29191	20
iGWAS	TICAM1_DEPENDENT_ACTIVATION_OF_IRF3_IRF7	0.13469	0.24599	0.292	13
GWAS	FREE_FATTY_ACID_RECEPTORS	0.29431	0.53776	0.29209	5
iGWAS	PI3K_AKT_ACTIVATION	0.16074	0.29405	0.29232	9
iGWAS	DEFECTIVE_CSF2RB_CAUSES_SMDP5	0.19789	0.36276	0.2927	7
iGWAS	BIOSYNTHESIS_OF_EPA_DERIVED_SPMS	0.19273	0.35378	0.29295	6
GWAS	FASL_CD95L_SIGNALING	0.29443	0.54063	0.29301	5
iGWAS	RUNX1_REGULATES_TRANSCRIPTION_OF_GENES_INVOLVED_IN_WNT_SIGNALING	0.22697	0.41704	0.29314	5
iGWAS	RRNA_MODIFICATION_IN_THE_NUCLEUS_AND_CYTOSOL	0.050808	0.093661	0.29375	58
GWAS	NEF_MEDIATED_CD8_DOWN_REGULATION	0.20411	0.37634	0.2938	7
iGWAS	RHOBTB1_GTPASE_CYCLE	0.090454	0.16693	0.29395	22
iGWAS	NOSTRIN_MEDIATED_ENOS_TRAFFICKING	0.21216	0.39165	0.29402	5
GWAS	CDC6_ASSOCIATION_WITH_THE_ORC_ORIGIN_COMPLEX	0.17595	0.32489	0.29406	8
GWAS	ESTABLISHMENT_OF_SISTER_CHROMATID_COHESION	0.16534	0.30531	0.29407	9
GWAS	RUNX1_REGULATES_TRANSCRIPTION_OF_GENES_INVOLVED_IN_INTERLEUKIN_SIGNALING	0.26412	0.48774	0.29408	5
GWAS	SMOOTH_MUSCLE_CONTRACTION	0.085363	0.15848	0.29508	43
iGWAS	DEADENYLATION_DEPENDENT_MRNA_DECAY	0.053671	0.099731	0.29524	56
iGWAS	CONDENSATION_OF_PROMETAPHASE_CHROMOSOMES	0.13148	0.24503	0.29578	11
iGWAS	ACYL_CHAIN_REMODELLING_OF_PE	0.083016	0.15472	0.29579	29
iGWAS	DOWNREGULATION_OF_TGF_BETA_RECEPTOR_SIGNALING	0.088769	0.16587	0.29627	26
GWAS	METHIONINE_SALVAGE_PATHWAY	0.22245	0.4159	0.29637	6
iGWAS	SIGNALING_BY_NODAL	0.095051	0.17801	0.29668	21
iGWAS	SHC_MEDIATED_CASCADE_FGFR3	0.10521	0.19728	0.29692	17
GWAS	HYALURONAN_METABOLISM	0.11331	0.21251	0.29696	17
GWAS	PLATELET_ACTIVATION_SIGNALING_AND_AGGREGATION	0.032962	0.061832	0.29699	251
iGWAS	CA2_PATHWAY	0.053665	0.10077	0.29719	62
GWAS	SYNTHESIS_OF_PG	0.16684	0.31335	0.29722	8
GWAS	RHOBTB_GTPASE_CYCLE	0.087025	0.16346	0.29723	34
GWAS	DEFECTIVE_EXT2_CAUSES_EXOSTOSES_2	0.16407	0.30845	0.29739	12
GWAS	RECYCLING_PATHWAY_OF_L1	0.079211	0.14924	0.2978	42
GWAS	MISCELLANEOUS_SUBSTRATES	0.1567	0.29551	0.29796	12
GWAS	POLB_DEPENDENT_LONG_PATCH_BASE_EXCISION_REPAIR	0.15587	0.29405	0.29803	8
iGWAS	CELL_SURFACE_INTERACTIONS_AT_THE_VASCULAR_WALL	0.039791	0.075259	0.2985	132
GWAS	REMOVAL_OF_AMINOTERMINAL_PROPEPTIDES_FROM_GAMMA_CARBOXYLATED_PROTEINS	0.14244	0.26948	0.29856	9
GWAS	DEFECTIVE_C1GALT1C1_CAUSES_TNPS	0.13719	0.26017	0.29899	16
GWAS	APEX1_INDEPENDENT_RESOLUTION_OF_AP_SITES_VIA_THE_SINGLE_NUCLEOTIDE_REPLACEMENT_PATHWAY	0.16136	0.30614	0.29908	7
iGWAS	TELOMERE_C_STRAND_LAGGING_STRAND_SYNTHESIS	0.066169	0.12555	0.29909	32
iGWAS	ATF6_ATF6_ALPHA_ACTIVATES_CHAPERONES	0.11072	0.2104	0.29936	11
iGWAS	POLYMERASE_SWITCHING	0.099461	0.18913	0.29948	12
iGWAS	TOLL_LIKE_RECEPTOR_TLR1_TLR2_CASCADE	0.039238	0.074622	0.29951	109
iGWAS	ACTIVATION_OF_BH3_ONLY_PROTEINS	0.076305	0.14522	0.29964	30
iGWAS	NEF_MEDIATED_CD4_DOWN_REGULATION	0.1312	0.2509	0.30053	9
GWAS	VITAMIN_B2_RIBOFLAVIN_METABOLISM	0.16615	0.31783	0.30057	7
iGWAS	NOTCH2_ACTIVATION_AND_TRANSMISSION_OF_SIGNAL_TO_THE_NUCLEUS	0.085842	0.16428	0.30066	22
GWAS	SIGNALING_BY_MET	0.062477	0.11962	0.30073	78
GWAS	POSITIVE_EPIGENETIC_REGULATION_OF_RRNA_EXPRESSION	0.054079	0.10365	0.30093	98
iGWAS	APC_C_CDH1_MEDIATED_DEGRADATION_OF_CDC20_AND_OTHER_APC_C_CDH1_TARGETED_PROTEINS_IN_LATE_MITOSIS_EARLY_G1	0.046867	0.090345	0.30197	73
iGWAS	SEMA4D_INDUCED_CELL_MIGRATION_AND_GROWTH_CONE_COLLAPSE	0.10181	0.19738	0.30299	20
iGWAS	DEFECTIVE_CHSY1_CAUSES_TPBS	0.1461	0.28327	0.30301	7
GWAS	MATURATION_OF_SARS_COV_2_SPIKE_PROTEIN	0.17573	0.3413	0.30332	5
GWAS	ENHANCED_BINDING_OF_GP1BA_VARIANT_TO_VWF_MULTIMER_COLLAGEN	0.19488	0.37991	0.30399	7
iGWAS	RUNX1_REGULATES_GENES_INVOLVED_IN_MEGAKARYOCYTE_DIFFERENTIATION_AND_PLATELET_FUNCTION	0.049826	0.097207	0.30413	88
iGWAS	NEDDYLATION	0.026759	0.05225	0.30428	236
GWAS	GAP_JUNCTION_DEGRADATION	0.14595	0.285	0.30429	12
GWAS	RUNX2_REGULATES_GENES_INVOLVED_IN_CELL_MIGRATION	0.17836	0.34855	0.30443	8
iGWAS	LEISHMANIA_INFECTION	0.033592	0.065699	0.30457	155
iGWAS	OLFACTORY_SIGNALING_PATHWAY	0.033438	0.065541	0.30496	353
iGWAS	PRESYNAPTIC_FUNCTION_OF_KAINATE_RECEPTORS	0.083819	0.16438	0.30506	21
GWAS	PROCESSING_AND_ACTIVATION_OF_SUMO	0.13489	0.26478	0.30523	10
GWAS	NEGATIVE_REGULATORS_OF_DDX58_IFIH1_SIGNALING	0.086864	0.17088	0.30561	34
iGWAS	ACYL_CHAIN_REMODELLING_OF_PI	0.10261	0.20207	0.30579	17
GWAS	SYNTHESIS_OF_SUBSTRATES_IN_N_GLYCAN_BIOSYTHESIS	0.059804	0.11789	0.30598	63
GWAS	DIGESTION_AND_ABSORPTION	0.11568	0.22831	0.30620000000000003	24
GWAS	RNA_POLYMERASE_III_TRANSCRIPTION	0.070619	0.13943	0.30626	39
iGWAS	POST_CHAPERONIN_TUBULIN_FOLDING_PATHWAY	0.079614	0.15744	0.30655	22
GWAS	FATTY_ACYL_COA_BIOSYNTHESIS	0.082876	0.16444	0.30713	35
GWAS	SIGNALING_BY_LTK_IN_CANCER	0.18385	0.36525	0.30736	7
GWAS	INLB_MEDIATED_ENTRY_OF_LISTERIA_MONOCYTOGENES_INTO_HOST_CELL	0.13081	0.2599	0.30737	14
GWAS	SIGNALING_BY_VEGF	0.049127	0.097638	0.30743	102
iGWAS	RECEPTOR_MEDIATED_MITOPHAGY	0.12604	0.25053	0.30746	10
iGWAS	COSTIMULATION_BY_THE_CD28_FAMILY	0.053327	0.10607	0.30757	66
GWAS	SENESCENCE_ASSOCIATED_SECRETORY_PHENOTYPE_SASP	0.052056	0.1036	0.30767	104
GWAS	SIGNALING_BY_ROBO_RECEPTORS	0.033442	0.066588	0.30776	204
GWAS	CHOLESTEROL_BIOSYNTHESIS	0.091581	0.18241	0.30781	25
iGWAS	RORA_ACTIVATES_GENE_EXPRESSION	0.10307	0.20539	0.30789	17
iGWAS	UPTAKE_AND_FUNCTION_OF_ANTHRAX_TOXINS	0.13894	0.27744	0.30826	11
iGWAS	PROCESSING_AND_ACTIVATION_OF_SUMO	0.11026	0.22026	0.30834	10
iGWAS	FGFR3B_LIGAND_BINDING_AND_ACTIVATION	0.15652	0.31284	0.30843	7
GWAS	FORMATION_OF_THE_EARLY_ELONGATION_COMPLEX	0.072442	0.14485	0.3085	32
GWAS	MTOR_SIGNALLING	0.075644	0.1513	0.30856	40
GWAS	DISPLACEMENT_OF_DNA_GLYCOSYLASE_BY_APEX1	0.14417	0.28847	0.30861	9
iGWAS	SENESCENCE_ASSOCIATED_SECRETORY_PHENOTYPE_SASP	0.043042	0.08619	0.30876	104
GWAS	PHASE_II_CONJUGATION_OF_COMPOUNDS	0.054595	0.10942	0.30891	104
iGWAS	RECOGNITION_OF_DNA_DAMAGE_BY_PCNA_CONTAINING_REPLICATION_COMPLEX	0.071826	0.14404	0.30902	29
GWAS	KIDNEY_DEVELOPMENT	0.083688	0.1681	0.3093	45
iGWAS	NFE2L2_REGULATING_ANTI_OXIDANT_DETOXIFICATION_ENZYMES	0.094214	0.18968	0.3097	19
GWAS	NEF_MEDIATES_DOWN_MODULATION_OF_CELL_SURFACE_RECEPTORS_BY_RECRUITING_THEM_TO_CLATHRIN_ADAPTERS	0.10145	0.20429	0.30975	20
GWAS	CROSSLINKING_OF_COLLAGEN_FIBRILS	0.13938	0.28091	0.30989	16
GWAS	RHO_GTPASES_ACTIVATE_KTN1	0.1315	0.26515	0.30997	11
GWAS	NR1H2_NR1H3_REGULATE_GENE_EXPRESSION_LINKED_TO_TRIGLYCERIDE_LIPOLYSIS_IN_ADIPOSE	0.17161	0.34701	0.31046	5
GWAS	DNA_REPAIR	0.025826000000000002	0.05225	0.31056	320
iGWAS	NUCLEAR_SIGNALING_BY_ERBB4	0.068853	0.13936	0.31064	32
GWAS	RAB_GEFS_EXCHANGE_GTP_FOR_GDP_ON_RABS	0.050854	0.103	0.31076	83
iGWAS	SUPPRESSION_OF_PHAGOSOMAL_MATURATION	0.11633	0.23599	0.31103	13
iGWAS	NEGATIVE_REGULATION_OF_THE_PI3K_AKT_NETWORK	0.038999	0.079154	0.31112	116
iGWAS	SELENOAMINO_ACID_METABOLISM	0.035593	0.072276000000000007	0.3112	111
GWAS	SIGNALING_BY_FGFR2	0.056043	0.11396	0.31144	72
GWAS	NEGATIVE_REGULATION_OF_ACTIVITY_OF_TFAP2_AP_2_FAMILY_TRANSCRIPTION_FACTORS	0.17854	0.36388	0.31184	10
GWAS	TNF_RECEPTOR_SUPERFAMILY_TNFSF_MEMBERS_MEDIATING_NON_CANONICAL_NF_KB_PATHWAY	0.13548	0.27615	0.31186	16
GWAS	ASSEMBLY_OF_THE_HIV_VIRION	0.10503	0.21447	0.31217	16
iGWAS	RECYCLING_OF_BILE_ACIDS_AND_SALTS	0.091759	0.1877	0.31247	18
iGWAS	MITOPHAGY	0.057059	0.11689	0.31273	38
GWAS	NEGATIVE_EPIGENETIC_REGULATION_OF_RRNA_EXPRESSION	0.049229	0.10086	0.31274	100
GWAS	ANCHORING_OF_THE_BASAL_BODY_TO_THE_PLASMA_MEMBRANE	0.048498	0.099612	0.31318	94
iGWAS	SRP_DEPENDENT_COTRANSLATIONAL_PROTEIN_TARGETING_TO_MEMBRANE	0.035907	0.074293	0.31444	105
iGWAS	EGR2_AND_SOX10_MEDIATED_INITIATION_OF_SCHWANN_CELL_MYELINATION	0.079453	0.16469	0.31475	27
iGWAS	SURFACTANT_METABOLISM	0.083978	0.17448	0.31515	28
iGWAS	THE_PHOTOTRANSDUCTION_CASCADE	0.061876	0.12882	0.3155	31
iGWAS	ACTIVATION_OF_NMDA_RECEPTORS_AND_POSTSYNAPTIC_EVENTS	0.042339	0.088214	0.31563	86
iGWAS	GLYCOSPHINGOLIPID_METABOLISM	0.052995	0.11054	0.31582	52
iGWAS	TP53_REGULATES_TRANSCRIPTION_OF_CELL_CYCLE_GENES	0.051708	0.108	0.31605	49
GWAS	MAPK3_ERK1_ACTIVATION	0.17792	0.37167	0.31608	10
iGWAS	RHOU_GTPASE_CYCLE	0.063425	0.13266	0.31629	36
iGWAS	STABILIZATION_OF_P53	0.05073	0.10613	0.31634	56
GWAS	MITOCHONDRIAL_TRANSLATION	0.045768	0.09583	0.31647	94
GWAS	GLYCOSPHINGOLIPID_TRANSPORT	0.13543	0.28362	0.31651	8
iGWAS	SYNTHESIS_OF_DNA	0.032705	0.068562	0.31668	118
GWAS	ERYTHROPOIETIN_ACTIVATES_PHOSPHOLIPASE_C_GAMMA_PLCG	0.16391	0.34419	0.31696	7
iGWAS	SARS_COV_1_HOST_INTERACTIONS	0.037339	0.078431	0.31701	92
GWAS	TRNA_PROCESSING_IN_THE_MITOCHONDRION	0.20608	0.43329	0.31718	4
GWAS	SEPARATION_OF_SISTER_CHROMATIDS	0.033181	0.069926	0.31757	183
iGWAS	AUF1_HNRNP_D0_BINDS_AND_DESTABILIZES_MRNA	0.051484	0.10869	0.31787	54
iGWAS	CGMP_EFFECTS	0.1094	0.23102	0.31792	16
GWAS	RESPONSE_OF_EIF2AK4_GCN2_TO_AMINO_ACID_DEFICIENCY	0.043827	0.092671	0.31813	94
GWAS	FORMATION_OF_APOPTOSOME	0.1404	0.29689	0.31815	10
iGWAS	DOWNREGULATION_OF_SMAD2_3_SMAD4_TRANSCRIPTIONAL_ACTIVITY	0.078039	0.16513	0.31826	29
iGWAS	ESTABLISHMENT_OF_SISTER_CHROMATID_COHESION	0.1198	0.2539	0.31853	9
iGWAS	DEFECTIVE_LFNG_CAUSES_SCDO3	0.18003	0.38158	0.31854	5
iGWAS	PHASE_4_RESTING_MEMBRANE_POTENTIAL	0.094711	0.20091	0.31868	19
iGWAS	METABOLISM_OF_POLYAMINES	0.047302	0.10036	0.3187	56
iGWAS	REGULATION_OF_COMMISSURAL_AXON_PATHFINDING_BY_SLIT_AND_ROBO	0.14962	0.31782	0.3189	10
GWAS	NOTCH4_INTRACELLULAR_DOMAIN_REGULATES_TRANSCRIPTION	0.11879	0.2525	0.31902	19
GWAS	RUNX3_REGULATES_WNT_SIGNALING	0.19527	0.41588	0.31934	8
GWAS	RESOLUTION_OF_D_LOOP_STRUCTURES_THROUGH_SYNTHESIS_DEPENDENT_STRAND_ANNEALING_SDSA	0.090351	0.19323	0.32004	27
iGWAS	IRF3_MEDIATED_INDUCTION_OF_TYPE_I_IFN	0.10048	0.21504	0.32015	13
GWAS	REGULATION_OF_BETA_CELL_DEVELOPMENT	0.077424	0.16576	0.32022	41
iGWAS	BMAL1_CLOCK_NPAS2_ACTIVATES_CIRCADIAN_GENE_EXPRESSION	0.078287	0.16787	0.32048	26
GWAS	RHO_GTPASES_ACTIVATE_FORMINS	0.038419	0.082429	0.32058	134
GWAS	TNFR1_MEDIATED_CERAMIDE_PRODUCTION	0.14686	0.31541	0.32075	6
iGWAS	DNA_STRAND_ELONGATION	0.061085	0.13148	0.32112	30
GWAS	AFLATOXIN_ACTIVATION_AND_DETOXIFICATION	0.10147	0.21905	0.32161	18
iGWAS	LEUKOTRIENE_RECEPTORS	0.24966	0.53903	0.32163	4
iGWAS	CELLULAR_RESPONSE_TO_STARVATION	0.029188	0.063131	0.32192	147
iGWAS	SYNTHESIS_OF_BILE_ACIDS_AND_BILE_SALTS_VIA_24_HYDROXYCHOLESTEROL	0.10417	0.22537	0.32196	13
iGWAS	CONSTITUTIVE_SIGNALING_BY_ABERRANT_PI3K_IN_CANCER	0.046387	0.1005	0.3222	82
GWAS	ACTIVATED_PKN1_STIMULATES_TRANSCRIPTION_OF_AR_ANDROGEN_RECEPTOR_REGULATED_GENES_KLK2_AND_KLK3	0.076694	0.16626	0.32229	59
iGWAS	RUNX1_REGULATES_TRANSCRIPTION_OF_GENES_INVOLVED_IN_BCR_SIGNALING	0.15697	0.34141	0.32285	6
iGWAS	METABOLISM_OF_VITAMINS_AND_COFACTORS	0.025578	0.055716	0.32309	195
GWAS	TFAP2A_ACTS_AS_A_TRANSCRIPTIONAL_REPRESSOR_DURING_RETINOIC_ACID_INDUCED_CELL_DIFFERENTIATION	0.18933	0.41265	0.32319	5
iGWAS	RUNX3_REGULATES_P14_ARF	0.11624	0.25374	0.32344	10
GWAS	RUNX1_REGULATES_TRANSCRIPTION_OF_GENES_INVOLVED_IN_DIFFERENTIATION_OF_KERATINOCYTES	0.15442	0.33748	0.32364	8
GWAS	PROCESSING_OF_INTRONLESS_PRE_MRNAS	0.091167	0.19935	0.32372	19
iGWAS	WNT5A_DEPENDENT_INTERNALIZATION_OF_FZD4	0.088111	0.19322	0.32419	15
iGWAS	REGULATED_PROTEOLYSIS_OF_P75NTR	0.092692	0.20331	0.32423	11
iGWAS	HIV_TRANSCRIPTION_ELONGATION	0.047474	0.1045	0.3248	42
iGWAS	BUTYRATE_RESPONSE_FACTOR_1_BRF1_BINDS_AND_DESTABILIZES_MRNA	0.077074	0.16989	0.32503	17
iGWAS	COOPERATION_OF_PREFOLDIN_AND_TRIC_CCT_IN_ACTIN_AND_TUBULIN_FOLDING	0.062026	0.13676	0.32508	31
iGWAS	TIE2_SIGNALING	0.087879	0.1938	0.32511	18
GWAS	HSF1_DEPENDENT_TRANSACTIVATION	0.074193	0.16367	0.32516	37
iGWAS	DARPP_32_EVENTS	0.073625	0.16287	0.32562	24
GWAS	RESOLUTION_OF_ABASIC_SITES_AP_SITES	0.062407	0.1385	0.32615	38
GWAS	TYSND1_CLEAVES_PEROXISOMAL_PROTEINS	0.13785	0.30598	0.32617	7
iGWAS	NOTCH1_INTRACELLULAR_DOMAIN_REGULATES_TRANSCRIPTION	0.05889	0.13089	0.32639	44
iGWAS	HEME_DEGRADATION	0.089294	0.19867	0.32655	15
GWAS	POST_TRANSLATIONAL_PROTEIN_MODIFICATION	0.012114	0.026965	0.32663	1388
iGWAS	TRISTETRAPROLIN_TTP_ZFP36_BINDS_AND_DESTABILIZES_MRNA	0.076422	0.17018	0.3267	17
iGWAS	PHOSPHOLIPASE_C_MEDIATED_CASCADE_FGFR2	0.091069	0.20292	0.32679	17
iGWAS	CHAPERONE_MEDIATED_AUTOPHAGY	0.08674	0.19332	0.32683	20
iGWAS	IKBA_VARIANT_LEADS_TO_EDA_ID	0.12519	0.27936	0.32702	6
iGWAS	FCERI_MEDIATED_NF_KB_ACTIVATION	0.039741	0.088735	0.32713	78
iGWAS	CHK1_CHK2_CDS1_MEDIATED_INACTIVATION_OF_CYCLIN_B_CDK1_COMPLEX	0.10179	0.2273	0.32715	13
iGWAS	PI_3K_CASCADE_FGFR3	0.094219	0.21041	0.32716	17
GWAS	SIGNALING_BY_TYPE_1_INSULIN_LIKE_GROWTH_FACTOR_1_RECEPTOR_IGF1R	0.06271	0.14044	0.32762	52
iGWAS	SIGNALING_BY_CTNNB1_PHOSPHO_SITE_MUTANTS	0.087875	0.19683	0.32764	14
GWAS	NEGATIVE_REGULATION_OF_MAPK_PATHWAY	0.063567	0.14249	0.32776	41
GWAS	KERATAN_SULFATE_KERATIN_METABOLISM	0.064641	0.14512	0.32801	36
GWAS	METAL_ION_SLC_TRANSPORTERS	0.086409	0.19407	0.32807	23
GWAS	REGULATION_OF_TLR_BY_ENDOGENOUS_LIGAND	0.095738	0.21538	0.32834	21
iGWAS	SARS_COV_1_ACTIVATES_MODULATES_INNATE_IMMUNE_RESPONSES	0.053862	0.12124	0.32843	39
iGWAS	VITAMIN_B5_PANTOTHENATE_METABOLISM	0.0691	0.15554	0.32843	19
iGWAS	DNA_REPLICATION	0.027068	0.061135	0.32897	177
GWAS	ACTIVATION_OF_RAC1	0.15054	0.34084	0.32936	12
GWAS	CARDIAC_CONDUCTION	0.041248	0.093427	0.32943	124
iGWAS	SENSORY_PERCEPTION	0.019145	0.043377	0.32948	558
iGWAS	REGULATION_OF_ENDOGENOUS_RETROELEMENTS_BY_PIWI_INTERACTING_RNAS_PIRNAS	0.041744	0.094608	0.32953	90
iGWAS	GLYCOGEN_METABOLISM	0.082864	0.18784	0.32956	22
GWAS	EGFR_INTERACTS_WITH_PHOSPHOLIPASE_C_GAMMA	0.14939	0.33872	0.3296	9
GWAS	ABORTIVE_ELONGATION_OF_HIV_1_TRANSCRIPT_IN_THE_ABSENCE_OF_TAT	0.079613	0.18097	0.33	23
iGWAS	CYTOSOLIC_SULFONATION_OF_SMALL_MOLECULES	0.074736	0.17019	0.33028	22
iGWAS	ARACHIDONIC_ACID_METABOLISM	0.049448	0.11268	0.33039	57
iGWAS	SIGNALING_BY_ERBB4	0.047806	0.10897	0.33044	57
GWAS	SIALIC_ACID_METABOLISM	0.076241	0.17382	0.33047	33
iGWAS	MAPK_TARGETS_NUCLEAR_EVENTS_MEDIATED_BY_MAP_KINASES	0.06605	0.15087	0.33077	29
GWAS	PHOSPHOLIPASE_C_MEDIATED_CASCADE_FGFR4	0.10897	0.24936	0.33106	14
iGWAS	PKA_MEDIATED_PHOSPHORYLATION_OF_KEY_METABOLIC_FACTORS	0.17498	0.40144	0.33146	4
GWAS	GOLGI_TO_ER_RETROGRADE_TRANSPORT	0.035406	0.081276	0.33156	130
GWAS	ARYL_HYDROCARBON_RECEPTOR_SIGNALLING	0.18373	0.42198	0.33164	6
GWAS	SIGNALING_BY_FGFR4_IN_DISEASE	0.11642	0.26786	0.33192	11
GWAS	DISEASES_OF_GLYCOSYLATION	0.035078	0.080947	0.33238	137
iGWAS	SIGNALING_BY_LRP5_MUTANTS	0.13702	0.3165	0.33254	6
GWAS	SELECTIVE_AUTOPHAGY	0.044191	0.1025	0.33319	86
GWAS	HDL_CLEARANCE	0.1649	0.38251	0.3332	5
iGWAS	GPCR_LIGAND_BINDING	0.018061	0.04219	0.3343	446
GWAS	PASSIVE_TRANSPORT_BY_AQUAPORINS	0.14581	0.34204	0.33495	12
iGWAS	ASSEMBLY_OF_THE_HIV_VIRION	0.075924	0.17841	0.33522	16
GWAS	ACTIVATED_NTRK2_SIGNALS_THROUGH_PI3K	0.17054	0.40237	0.33585	7
iGWAS	COPI_DEPENDENT_GOLGI_TO_ER_RETROGRADE_TRAFFIC	0.032526	0.076754	0.33587	96
iGWAS	MATURATION_OF_SARS_COV_2_NUCLEOPROTEIN	0.083454	0.19735	0.3362	15
GWAS	NOTCH2_INTRACELLULAR_DOMAIN_REGULATES_TRANSCRIPTION	0.11909	0.28199	0.3364	11
GWAS	FRS_MEDIATED_FGFR1_SIGNALING	0.083863	0.19921	0.33689	23
GWAS	PROTEIN_UBIQUITINATION	0.045742	0.10866	0.33689	76
iGWAS	PHENYLALANINE_METABOLISM	0.16113	0.384	0.33739	6
GWAS	EICOSANOIDS	0.14773	0.35221	0.33745000000000003	12
GWAS	PHOSPHOLIPID_METABOLISM	0.029238	0.069794	0.33764	200
iGWAS	REGULATION_OF_ENDOGENOUS_RETROELEMENTS_BY_THE_HUMAN_SILENCING_HUB_HUSH_COMPLEX	0.053717	0.12886	0.33839	64
iGWAS	FGFRL1_MODULATION_OF_FGFR1_SIGNALING	0.096868	0.2329	0.33874	13
GWAS	ASPIRIN_ADME	0.072866	0.17546	0.33897	42
GWAS	DOWNSTREAM_SIGNALING_OF_ACTIVATED_FGFR1	0.072399	0.17441	0.33904	31
GWAS	SUMO_IS_TRANSFERRED_FROM_E1_TO_E2_UBE2I_UBC9	0.12594	0.30351	0.33909	7
GWAS	CONVERSION_FROM_APC_C_CDC20_TO_APC_C_CDH1_IN_LATE_ANAPHASE	0.081391	0.19668	0.3395	20
iGWAS	REGULATION_OF_GLYCOLYSIS_BY_FRUCTOSE_2_6_BISPHOSPHATE_METABOLISM	0.10014	0.2423	0.3397	11
iGWAS	DAG_AND_IP3_SIGNALING	0.056169	0.13629	0.34012	40
iGWAS	REGULATION_OF_FOXO_TRANSCRIPTIONAL_ACTIVITY_BY_ACETYLATION	0.10709	0.26084	0.3407	8
iGWAS	IRON_UPTAKE_AND_TRANSPORT	0.044367	0.10838	0.34114	56
iGWAS	MULTIFUNCTIONAL_ANION_EXCHANGERS	0.10204	0.24926	0.34114	9
iGWAS	BICARBONATE_TRANSPORTERS	0.097412	0.23825	0.34132	10
iGWAS	DNA_REPLICATION_INITIATION	0.13488	0.32992	0.34134	6
iGWAS	TRANSCRIPTIONAL_REGULATION_OF_GRANULOPOIESIS	0.042709	0.10486	0.34189	83
GWAS	GLUCOCORTICOID_BIOSYNTHESIS	0.12032	0.2968	0.34259	10
GWAS	THE_RETINOID_CYCLE_IN_CONES_DAYLIGHT_VISION	0.17522	0.43236	0.34264	3
GWAS	PCP_CE_PATHWAY	0.041444	0.10266	0.34322	91
iGWAS	RUNX3_REGULATES_YAP1_MEDIATED_TRANSCRIPTION	0.1384	0.34337	0.34346	8
iGWAS	NONCANONICAL_ACTIVATION_OF_NOTCH3	0.10046	0.2495	0.3436	8
GWAS	PHOSPHOLIPASE_C_MEDIATED_CASCADE_FGFR2	0.098181	0.24396	0.34368	17
iGWAS	HEDGEHOG_LIGAND_BIOGENESIS	0.038906	0.096696	0.34372	64
GWAS	CELLULAR_HEXOSE_TRANSPORT	0.089794	0.22337	0.34384	21
iGWAS	ACTIVATION_OF_THE_MRNA_UPON_BINDING_OF_THE_CAP_BINDING_COMPLEX_AND_EIFS_AND_SUBSEQUENT_BINDING_TO_43S	0.039056	0.097365	0.34416	54
iGWAS	TAK1_DEPENDENT_IKK_AND_NF_KAPPA_B_ACTIVATION	0.045057	0.11242	0.34429	41
iGWAS	FORMATION_OF_APOPTOSOME	0.098808000000000007	0.24697	0.34455	10
GWAS	REGULATION_OF_MRNA_STABILITY_BY_PROTEINS_THAT_BIND_AU_RICH_ELEMENTS	0.041143	0.10284	0.34455	86
iGWAS	TGF_BETA_RECEPTOR_SIGNALING_ACTIVATES_SMADS	0.045857	0.11501	0.34505	47
iGWAS	NEUTROPHIL_DEGRANULATION	0.015195	0.038147	0.3452	459
GWAS	GASTRULATION	0.035379	0.088939	0.34539	124
GWAS	DEFECTS_IN_VITAMIN_AND_COFACTOR_METABOLISM	0.0792	0.20001	0.34607	22
iGWAS	ANTIVIRAL_MECHANISM_BY_IFN_STIMULATED_GENES	0.025306	0.063932	0.34612	145
iGWAS	RHOBTB_GTPASE_CYCLE	0.053634	0.13597	0.34663	34
GWAS	PROTEIN_LOCALIZATION	0.029379	0.074602	0.34686	151
GWAS	CELL_CYCLE_CHECKPOINTS	0.022333	0.056796	0.34708	284
GWAS	NEF_MEDIATED_DOWNREGULATION_OF_MHC_CLASS_I_COMPLEX_CELL_SURFACE_EXPRESSION	0.11599	0.2952	0.34719	9
GWAS	METABOLISM_OF_FOLATE_AND_PTERINES	0.083338	0.21221	0.34727	17
GWAS	SIGNALING_BY_INSULIN_RECEPTOR	0.043978	0.11215	0.34749	80
iGWAS	GAP_JUNCTION_ASSEMBLY	0.056465	0.14411	0.3476	35
GWAS	SIGNALING_BY_NTRKS	0.033275	0.084959	0.34766	132
iGWAS	VITAMINS	0.15154	0.38883	0.34837	6
iGWAS	FORMATION_OF_AXIAL_MESODERM	0.092245	0.23681	0.34845	14
iGWAS	CD209_DC_SIGN_SIGNALING	0.070329	0.18089	0.34871	20
iGWAS	OREXIN_AND_NEUROPEPTIDES_FF_AND_QRFP_BIND_TO_THEIR_RESPECTIVE_RECEPTORS	0.1323	0.34037	0.34876	8
GWAS	COMPLEMENT_CASCADE	0.056064	0.14497	0.34948	55
GWAS	MAPK_FAMILY_SIGNALING_CASCADES	0.021877	0.056596	0.34955	312
iGWAS	WNT5A_DEPENDENT_INTERNALIZATION_OF_FZD2_FZD5_AND_ROR2	0.086433	0.22487	0.35036	13
iGWAS	MITOTIC_G1_PHASE_AND_G1_S_TRANSITION	0.024641	0.064174	0.3505	144
iGWAS	ACTIVATION_OF_AMPK_DOWNSTREAM_OF_NMDARS	0.057455	0.14968	0.35055	27
iGWAS	REGULATION_OF_SIGNALING_BY_NODAL	0.1105	0.2882	0.35071	10
GWAS	SCAVENGING_BY_CLASS_F_RECEPTORS	0.13683	0.35706	0.35078	6
GWAS	DISINHIBITION_OF_SNARE_FORMATION	0.19041	0.49885	0.35134	5
GWAS	UNWINDING_OF_DNA	0.1093	0.28659	0.35147	12
iGWAS	EICOSANOID_LIGAND_BINDING_RECEPTORS	0.087752	0.23036	0.35163	14
GWAS	RECYCLING_OF_EIF2_GDP	0.10834	0.28441	0.35163	7
GWAS	VIRAL_INFECTION_PATHWAYS	0.013058	0.034403	0.35214	790
GWAS	SYNTHESIS_OF_GLYCOSYLPHOSPHATIDYLINOSITOL_GPI	0.08563	0.22611	0.35246	17
iGWAS	APOPTOSIS_INDUCED_DNA_FRAGMENTATION	0.081423	0.21548	0.35277	13
iGWAS	FORMATION_OF_TUBULIN_FOLDING_INTERMEDIATES_BY_CCT_TRIC	0.059124	0.1565	0.35279	25
GWAS	HS_GAG_DEGRADATION	0.078005	0.20687	0.35306	21
GWAS	THE_ROLE_OF_NEF_IN_HIV_1_REPLICATION_AND_DISEASE_PATHOGENESIS	0.069038	0.1832	0.35315	27
iGWAS	INTERLEUKIN_1_PROCESSING	0.091762	0.24449	0.35371	9
iGWAS	RHOF_GTPASE_CYCLE	0.053044	0.14142	0.3538	39
GWAS	INCRETIN_SYNTHESIS_SECRETION_AND_INACTIVATION	0.076542	0.20414	0.35385	23
iGWAS	BETA_DEFENSINS	0.082046	0.2189	0.3539	29
iGWAS	SIGNALING_BY_HEDGEHOG	0.024297	0.064854	0.35397	148
iGWAS	SPECIFICATION_OF_THE_NEURAL_PLATE_BORDER	0.077157	0.20611	0.35408	17
GWAS	BETA_CATENIN_PHOSPHORYLATION_CASCADE	0.085638	0.22964	0.3546	16
iGWAS	SIGNALING_BY_INSULIN_RECEPTOR	0.034792	0.09349	0.35489	80
GWAS	INDUCTION_OF_CELL_CELL_FUSION	0.11978	0.32242	0.35514	12
GWAS	CASPASE_MEDIATED_CLEAVAGE_OF_CYTOSKELETAL_PROTEINS	0.091387	0.24614	0.35522	12
iGWAS	RND3_GTPASE_CYCLE	0.050874	0.1373	0.3555	41
iGWAS	CYCLIN_A_B1_B2_ASSOCIATED_EVENTS_DURING_G2_M_TRANSITION	0.053831	0.14531	0.35552	24
iGWAS	PURINE_RIBONUCLEOSIDE_MONOPHOSPHATE_BIOSYNTHESIS	0.076218	0.20666	0.35614	11
iGWAS	TGFBR3_REGULATES_TGF_BETA_SIGNALING	0.10474	0.28489	0.35656	8
iGWAS	REGULATION_OF_CHOLESTEROL_BIOSYNTHESIS_BY_SREBP_SREBF	0.04067	0.11081	0.3568	53
GWAS	ARACHIDONIC_ACID_METABOLISM	0.049807	0.13583	0.35693	57
GWAS	UNFOLDED_PROTEIN_RESPONSE_UPR	0.033981	0.092745	0.35704	89
iGWAS	IRAK1_RECRUITS_IKK_COMPLEX	0.09395	0.25719	0.35745	12
GWAS	SPECIFICATION_OF_PRIMORDIAL_GERM_CELLS	0.11579	0.31721	0.35755	12
iGWAS	BETA_OXIDATION_OF_BUTANOYL_COA_TO_ACETYL_COA	0.11721	0.32128	0.35763	5
iGWAS	POST_TRANSCRIPTIONAL_SILENCING_BY_SMALL_RNAS	0.12001	0.33035	0.35819	7
GWAS	TNF_SIGNALING	0.044991	0.12392	0.35828	54
iGWAS	DEADENYLATION_OF_MRNA	0.05591	0.15516	0.35929	25
iGWAS	PRE_NOTCH_PROCESSING_IN_THE_ENDOPLASMIC_RETICULUM	0.14096	0.39139	0.35936	6
iGWAS	RNA_POLYMERASE_I_PROMOTER_ESCAPE	0.033942	0.094336	0.3595	83
GWAS	ADENYLATE_CYCLASE_ACTIVATING_PATHWAY	0.12377	0.344	0.3595	10
GWAS	NEF_MEDIATED_CD4_DOWN_REGULATION	0.10808	0.30158	0.36004	9
iGWAS	SIGNALING_BY_NOTCH1_HD_DOMAIN_MUTANTS_IN_CANCER	0.075834	0.212	0.36028	15
GWAS	INTERLEUKIN_9_SIGNALING	0.1746	0.48914	0.36057	7
GWAS	CD28_DEPENDENT_VAV1_PATHWAY	0.10914	0.30589	0.36062	11
iGWAS	SIGNALLING_TO_ERKS	0.052424	0.14726	0.36092	34
iGWAS	DOWNREGULATION_OF_ERBB2_ERBB3_SIGNALING	0.074261	0.20869	0.36098	13
GWAS	RESPIRATORY_SYNCYTIAL_VIRUS_RSV_ATTACHMENT_AND_ENTRY	0.075471	0.21258	0.36129	21
iGWAS	FGFR2_ALTERNATIVE_SPLICING	0.049731	0.14139	0.36252	27
GWAS	CELL_SURFACE_INTERACTIONS_AT_THE_VASCULAR_WALL	0.031548	0.09037	0.36351	132
GWAS	ACTIVATED_TAK1_MEDIATES_P38_MAPK_ACTIVATION	0.075703	0.2175	0.3639	20
GWAS	ESTROGEN_DEPENDENT_NUCLEAR_EVENTS_DOWNSTREAM_OF_ESR_MEMBRANE_SIGNALING	0.071324	0.20549	0.36426	23
GWAS	GLUTATHIONE_CONJUGATION	0.063576	0.18323	0.36431	35
GWAS	TRP_CHANNELS	0.067143	0.1945	0.36497	27
iGWAS	FRS_MEDIATED_FGFR4_SIGNALING	0.059531	0.17256	0.36505	21
iGWAS	DEGRADATION_OF_THE_EXTRACELLULAR_MATRIX	0.026171	0.07588	0.36509	135
iGWAS	ANTIGEN_PROCESSING_CROSS_PRESENTATION	0.027629	0.080138	0.36514	100
iGWAS	P75NTR_NEGATIVELY_REGULATES_CELL_CYCLE_VIA_SC1	0.1144	0.33265	0.36546	6
iGWAS	NEGATIVE_REGULATORS_OF_DDX58_IFIH1_SIGNALING	0.048803	0.14208	0.36562	34
iGWAS	SIGNALING_BY_MEMBRANE_TETHERED_FUSIONS_OF_PDGFRA_OR_PDGFRB	0.14289	0.41624	0.36569	5
GWAS	GAMMA_CARBOXYLATION_HYPUSINYLATION_HYDROXYLATION_AND_ARYLSULFATASE_ACTIVATION	0.040224	0.11836	0.36699	54
GWAS	MRNA_SPLICING_MINOR_PATHWAY	0.041424	0.12196	0.36706	49
iGWAS	TP53_REGULATES_TRANSCRIPTION_OF_ADDITIONAL_CELL_CYCLE_GENES_WHOSE_EXACT_ROLE_IN_THE_P53_PATHWAY_REMAIN_UNCERTAIN	0.057456	0.16932	0.36718	21
iGWAS	SIGNALLING_TO_P38_VIA_RIT_AND_RIN	0.1257	0.37176	0.36764	5
GWAS	CLEC7A_DECTIN_1_INDUCES_NFAT_ACTIVATION	0.10218000000000001	0.30224	0.36765	11
GWAS	AKT_PHOSPHORYLATES_TARGETS_IN_THE_NUCLEUS	0.097554	0.28909	0.36789	9
GWAS	SHC_MEDIATED_CASCADE_FGFR1	0.071977	0.21395	0.36828	21
GWAS	SIGNALING_BY_FLT3_FUSION_PROTEINS	0.079543	0.23858	0.36942	19
iGWAS	REGULATION_BY_C_FLIP	0.083789	0.25159	0.36955	11
iGWAS	ORC1_REMOVAL_FROM_CHROMATIN	0.029898	0.089836	0.36964	70
GWAS	ASSEMBLY_OF_THE_ORC_COMPLEX_AT_THE_ORIGIN_OF_REPLICATION	0.05136	0.15666	0.37152	62
iGWAS	REGULATION_OF_MRNA_STABILITY_BY_PROTEINS_THAT_BIND_AU_RICH_ELEMENTS	0.027581	0.084555	0.37214	86
iGWAS	RHO_GTPASES_ACTIVATE_KTN1	0.071942999999999993	0.22063	0.37218	11
GWAS	RHO_GTPASES_ACTIVATE_CIT	0.073837	0.22682	0.37239	19
GWAS	TRANSPORT_OF_NUCLEOTIDE_SUGARS	0.11144	0.34241	0.37242	8
GWAS	MITOCHONDRIAL_RNA_DEGRADATION	0.080933	0.24874	0.37245	10
iGWAS	INSERTION_OF_TAIL_ANCHORED_PROTEINS_INTO_THE_ENDOPLASMIC_RETICULUM_MEMBRANE	0.062308	0.19198	0.37276	20
iGWAS	POTENTIAL_THERAPEUTICS_FOR_SARS	0.026637	0.082257	0.37304	92
iGWAS	SYNTHESIS_OF_15_EICOSATETRAENOIC_ACID_DERIVATIVES	0.097845	0.30215	0.37304	6
iGWAS	G2_M_CHECKPOINTS	0.020305	0.062735	0.3731	162
GWAS	PECAM1_INTERACTIONS	0.095522	0.29517	0.37312	11
GWAS	BETA_OXIDATION_OF_BUTANOYL_COA_TO_ACETYL_COA	0.12491	0.38622	0.37319	5
GWAS	MITOTIC_G1_PHASE_AND_G1_S_TRANSITION	0.024983000000000002	0.077616	0.37377	144
GWAS	NEGATIVE_REGULATION_OF_FGFR1_SIGNALING	0.056601	0.17699	0.37456	32
iGWAS	SYNTHESIS_OF_PC	0.04715	0.14836	0.37531	27
iGWAS	LOSS_OF_FUNCTION_OF_MECP2_IN_RETT_SYNDROME	0.083241	0.26306	0.37584	11
iGWAS	VITAMIN_C_ASCORBATE_METABOLISM	0.085792	0.27207	0.37626	8
iGWAS	REGULATION_OF_CDH19_EXPRESSION_AND_FUNCTION	0.085489	0.27141	0.37639	7
GWAS	CYTOSOLIC_SENSORS_OF_PATHOGEN_ASSOCIATED_DNA	0.03574	0.11365	0.37658	61
GWAS	TGF_BETA_RECEPTOR_SIGNALING_IN_EMT_EPITHELIAL_TO_MESENCHYMAL_TRANSITION	0.081699	0.26267	0.37789	16
GWAS	INSULIN_RECEPTOR_SIGNALLING_CASCADE	0.043181	0.13927	0.37826	53
GWAS	LEUKOTRIENE_RECEPTORS	0.19935	0.64798	0.37918	4
GWAS	ACTIVATION_OF_THE_PHOTOTRANSDUCTION_CASCADE	0.067977	0.22128	0.37935	11
GWAS	FORMATION_OF_PARAXIAL_MESODERM	0.036347	0.11854	0.37957	66
GWAS	ENERGY_DEPENDENT_REGULATION_OF_MTOR_BY_LKB1_AMPK	0.05515	0.17989	0.37958	28
GWAS	REGULATION_OF_PTEN_STABILITY_AND_ACTIVITY	0.035872	0.11744	0.38001	67
iGWAS	ACTIVATION_OF_KAINATE_RECEPTORS_UPON_GLUTAMATE_BINDING	0.042959	0.14131	0.38056	29
iGWAS	SIGNALING_BY_NOTCH1_PEST_DOMAIN_MUTANTS_IN_CANCER	0.033226	0.10983	0.38113	54
GWAS	SYNTHESIS_SECRETION_AND_INACTIVATION_OF_GLUCOSE_DEPENDENT_INSULINOTROPIC_POLYPEPTIDE_GIP	0.085367	0.28337	0.38161	12
iGWAS	SARS_COV_2_HOST_INTERACTIONS	0.01694	0.056678	0.38252	194
iGWAS	CA_DEPENDENT_EVENTS	0.044458	0.14882	0.38258	36
GWAS	INHIBITION_OF_REPLICATION_INITIATION_OF_DAMAGED_DNA_BY_RB1_E2F1	0.07965	0.26751	0.38295	10
iGWAS	IRAK4_DEFICIENCY_TLR2_4	0.052474	0.17642	0.38307	17
GWAS	P75_NTR_RECEPTOR_MEDIATED_SIGNALLING	0.030831	0.10368	0.3831	89
GWAS	MYOCLONIC_EPILEPSY_OF_LAFORA	0.096649	0.32528	0.38319	9
iGWAS	SIGNALING_BY_MAPK_MUTANTS	0.10085	0.3396	0.38324	6
GWAS	FGFRL1_MODULATION_OF_FGFR1_SIGNALING	0.082812	0.28001	0.38371	13
GWAS	FGFR1B_LIGAND_BINDING_AND_ACTIVATION	0.10298	0.35006	0.38431	8
GWAS	ATTACHMENT_OF_GPI_ANCHOR_TO_UPAR	0.091718	0.31178	0.38432	7
iGWAS	CILIUM_ASSEMBLY	0.016565	0.056773	0.38523	194
iGWAS	TRANSCRIPTIONAL_REGULATION_OF_PLURIPOTENT_STEM_CELLS	0.046287	0.159	0.38548	30
iGWAS	E3_UBIQUITIN_LIGASES_UBIQUITINATE_TARGET_PROTEINS	0.030031	0.10325	0.38558	58
GWAS	DOWNREGULATION_OF_TGF_BETA_RECEPTOR_SIGNALING	0.057622	0.1985	0.3858	26
iGWAS	GLOBAL_GENOME_NUCLEOTIDE_EXCISION_REPAIR_GG_NER	0.022716	0.078529	0.38619	80
iGWAS	REGULATION_OF_KIT_SIGNALING	0.062517	0.21615	0.38621	16
iGWAS	PHYSIOLOGICAL_FACTORS	0.065549	0.22677	0.38627	13
iGWAS	CIPROFLOXACIN_ADME	0.094214	0.32625	0.38638	5
iGWAS	DERMATAN_SULFATE_BIOSYNTHESIS	0.066038	0.22869	0.38638	10
iGWAS	SODIUM_CALCIUM_EXCHANGERS	0.079036	0.2737	0.38638	11
GWAS	AUTOPHAGY	0.021701	0.075166	0.38641	150
GWAS	SODIUM_PROTON_EXCHANGERS	0.10855	0.37761	0.38688	7
iGWAS	FOLDING_OF_ACTIN_BY_CCT_TRIC	0.071214	0.24784	0.38693	10
GWAS	E2F_MEDIATED_REGULATION_OF_DNA_REPLICATION	0.058378	0.20351	0.38712	19
GWAS	SYNTHESIS_OF_PIPS_AT_THE_LATE_ENDOSOME_MEMBRANE	0.0991	0.34549	0.38712	10
iGWAS	CD22_MEDIATED_BCR_REGULATION	0.090866	0.31888	0.38784	5
GWAS	ACYL_CHAIN_REMODELLING_OF_PC	0.053063	0.18641	0.38796	27
GWAS	TERMINAL_PATHWAY_OF_COMPLEMENT	0.11645	0.41076	0.3884	8
iGWAS	RUNX1_REGULATES_TRANSCRIPTION_OF_GENES_INVOLVED_IN_INTERLEUKIN_SIGNALING	0.11517	0.4064	0.38844	5
GWAS	RNA_POLYMERASE_I_TRANSCRIPTION_INITIATION	0.035459	0.12542	0.3887	45
iGWAS	RHOBTB2_GTPASE_CYCLE	0.050778	0.17964	0.38872	22
iGWAS	SYNTHESIS_OF_PIPS_AT_THE_EARLY_ENDOSOME_MEMBRANE	0.062311	0.2205	0.38875	15
iGWAS	PCNA_DEPENDENT_LONG_PATCH_BASE_EXCISION_REPAIR	0.04668	0.16599	0.38927	21
iGWAS	LYSINE_CATABOLISM	0.066063	0.23514	0.38937	12
iGWAS	DEGRADATION_OF_DVL	0.02909	0.1037	0.38954	56
GWAS	ANDROGEN_BIOSYNTHESIS	0.077639	0.27923	0.39049	11
GWAS	DEGRADATION_OF_THE_EXTRACELLULAR_MATRIX	0.025247	0.091038	0.39077	135
iGWAS	SERINE_BIOSYNTHESIS	0.074274	0.26805	0.39086	9
iGWAS	SUMO_IS_TRANSFERRED_FROM_E1_TO_E2_UBE2I_UBC9	0.069885	0.25248	0.39097	7
iGWAS	FOXO_MEDIATED_TRANSCRIPTION_OF_CELL_DEATH_GENES	0.057682	0.20863	0.39109	15
GWAS	INTERLEUKIN_12_SIGNALING	0.038468	0.13927	0.39119	43
iGWAS	RUNX2_REGULATES_OSTEOBLAST_DIFFERENTIATION	0.054092	0.19587	0.39121	22
GWAS	ACYL_CHAIN_REMODELLING_OF_PI	0.066878	0.24291	0.39154	17
GWAS	NONCANONICAL_ACTIVATION_OF_NOTCH3	0.082403	0.29994	0.39176	8
iGWAS	ION_HOMEOSTASIS	0.031676	0.11579	0.39221	52
iGWAS	IFNG_SIGNALING_ACTIVATES_MAPKS	0.077207	0.28248	0.39231	8
iGWAS	MET_ACTIVATES_RAS_SIGNALING	0.069388	0.25408	0.39239	11
iGWAS	RHOQ_GTPASE_CYCLE	0.031364	0.11509	0.39262	56
GWAS	MITOTIC_SPINDLE_CHECKPOINT	0.024584	0.090362	0.39279	109
GWAS	VITAMIN_D_CALCIFEROL_METABOLISM	0.078685	0.2897	0.39296	12
GWAS	SENSORY_PERCEPTION_OF_TASTE	0.042858	0.15817	0.39322	47
iGWAS	RUNX1_INTERACTS_WITH_CO_FACTORS_WHOSE_PRECISE_EFFECT_ON_RUNX1_TARGETS_IS_NOT_KNOWN	0.036739	0.13603	0.39355	36
iGWAS	ACYL_CHAIN_REMODELLING_OF_PS	0.047698	0.17673	0.39362	22
iGWAS	PI_3K_CASCADE_FGFR2	0.051884	0.19362	0.39437	22
iGWAS	ACYL_CHAIN_REMODELLING_OF_PC	0.041608	0.15636	0.39508	27
iGWAS	TRANSPORT_OF_CONNEXONS_TO_THE_PLASMA_MEMBRANE	0.049565	0.18653	0.39523	19
iGWAS	SYNTHESIS_OF_IP3_AND_IP4_IN_THE_CYTOSOL	0.041346	0.15583	0.39538	24
GWAS	DEGRADATION_OF_CYSTEINE_AND_HOMOCYSTEINE	0.065491	0.24801	0.39587	15
GWAS	SUMO_IS_CONJUGATED_TO_E1_UBA2_SAE1	0.090228	0.34201	0.39596	5
iGWAS	RHOV_GTPASE_CYCLE	0.037083	0.14154	0.39667	36
iGWAS	CASPASE_ACTIVATION_VIA_EXTRINSIC_APOPTOTIC_SIGNALLING_PATHWAY	0.04781	0.1827	0.39678	25
iGWAS	COENZYME_A_BIOSYNTHESIS	0.060296	0.23108	0.39708	7
GWAS	REGULATION_OF_PTEN_LOCALIZATION	0.0986	0.37835	0.3972	8
GWAS	P75NTR_NEGATIVELY_REGULATES_CELL_CYCLE_VIA_SC1	0.10395	0.39988	0.39745	6
GWAS	FANCONI_ANEMIA_PATHWAY	0.041545	0.15987	0.39748	36
iGWAS	SELECTIVE_AUTOPHAGY	0.022133	0.085354	0.3977	86
iGWAS	CHROMATIN_MODIFICATIONS_DURING_THE_MATERNAL_TO_ZYGOTIC_TRANSITION_MZT	0.03304	0.12762	0.39786	63
GWAS	INSULIN_RECEPTOR_RECYCLING	0.047324	0.18339	0.39818	29
GWAS	SUMO_IS_PROTEOLYTICALLY_PROCESSED	0.081925	0.31861	0.39854	6
GWAS	HCMV_EARLY_EVENTS	0.024716	0.096258	0.39868	129
iGWAS	SIGNALING_BY_NOTCH	0.014443	0.056282	0.39874	223
iGWAS	DOWNSTREAM_SIGNALING_EVENTS_OF_B_CELL_RECEPTOR_BCR	0.022514	0.087894	0.39892	79
iGWAS	HDL_CLEARANCE	0.080464	0.3182	0.40018	5
GWAS	MHC_CLASS_II_ANTIGEN_PRESENTATION	0.022036	0.087151	0.40019	119
iGWAS	DECTIN_1_MEDIATED_NONCANONICAL_NF_KB_SIGNALING	0.024676	0.097593	0.4002	61
iGWAS	PTK6_PROMOTES_HIF1A_STABILIZATION	0.087281	0.3467	0.40062	6
iGWAS	SIGNALING_BY_ACTIVIN	0.051016	0.20264	0.40062	17
iGWAS	GOLGI_TO_ER_RETROGRADE_TRANSPORT	0.016521	0.066349	0.40168	130
GWAS	DISEASES_OF_HEMOSTASIS	0.058313	0.23538	0.40217	17
GWAS	REGULATION_OF_FOXO_TRANSCRIPTIONAL_ACTIVITY_BY_ACETYLATION	0.077652	0.31356	0.40221	8
GWAS	MITOCHONDRIAL_FATTY_ACID_BETA_OXIDATION_OF_UNSATURATED_FATTY_ACIDS	0.092941	0.37745	0.40275	6
iGWAS	RHOJ_GTPASE_CYCLE	0.03073	0.12483	0.40277	51
GWAS	PHOSPHATE_BOND_HYDROLYSIS_BY_NUDT_PROTEINS	0.085925	0.34933	0.40285	7
iGWAS	BETA_OXIDATION_OF_PRISTANOYL_COA	0.06683	0.27285	0.40325	9
iGWAS	PRE_NOTCH_EXPRESSION_AND_PROCESSING	0.022527	0.091999	0.40328	101
GWAS	PKA_MEDIATED_PHOSPHORYLATION_OF_CREB	0.0592	0.24299	0.40376	19
iGWAS	SIGNALING_BY_NOTCH4	0.021314	0.087766	0.40406	80
GWAS	DISEASES_ASSOCIATED_WITH_GLYCOSYLATION_PRECURSOR_BIOSYNTHESIS	0.049004	0.20225	0.40428	15
GWAS	RESOLUTION_OF_SISTER_CHROMATID_COHESION	0.020655	0.085248	0.40428	120
iGWAS	G_PROTEIN_MEDIATED_EVENTS	0.028818	0.11901	0.40434	53
iGWAS	CTLA4_INHIBITORY_SIGNALING	0.040293	0.16654	0.40441	21
iGWAS	METABOLISM_OF_FOLATE_AND_PTERINES	0.04281	0.17788	0.40491	17
GWAS	REGULATION_OF_TP53_ACTIVITY_THROUGH_PHOSPHORYLATION	0.023827	0.099259	0.40515	88
GWAS	RORA_ACTIVATES_GENE_EXPRESSION	0.058897	0.24744	0.40593	17
iGWAS	PHASE_0_RAPID_DEPOLARISATION	0.03842	0.1616	0.40604	31
iGWAS	METAL_SEQUESTRATION_BY_ANTIMICROBIAL_PROTEINS	0.078298	0.33061	0.4064	6
GWAS	RNA_POLYMERASE_I_TRANSCRIPTION	0.023301	0.098845	0.40682	102
iGWAS	ASPARTATE_AND_ASPARAGINE_METABOLISM	0.054526	0.23256	0.40731	11
GWAS	LATE_SARS_COV_2_INFECTION_EVENTS	0.027425	0.11718	0.40747	67
GWAS	PHOSPHORYLATION_OF_THE_APC_C	0.048619	0.20921	0.40812	20
iGWAS	CLEC7A_DECTIN_1_INDUCES_NFAT_ACTIVATION	0.057595	0.24906	0.40856	11
iGWAS	MHC_CLASS_II_ANTIGEN_PRESENTATION	0.016482	0.071368	0.40868	119
GWAS	FORMATION_OF_TUBULIN_FOLDING_INTERMEDIATES_BY_CCT_TRIC	0.043041	0.18818	0.40954	25
GWAS	LINOLEIC_ACID_LA_METABOLISM	0.085764	0.37668	0.40995	7
GWAS	ION_TRANSPORT_BY_P_TYPE_ATPASES	0.032762	0.14437	0.41024	51
iGWAS	NCAM_SIGNALING_FOR_NEURITE_OUT_GROWTH	0.024118	0.10638	0.41032	62
GWAS	P38MAPK_EVENTS	0.060143	0.26544	0.41038	13
iGWAS	TRANSCRIPTIONAL_REGULATION_BY_NPAS4	0.03231	0.14337	0.41085	33
iGWAS	FORMATION_OF_THE_NEPHRIC_DUCT	0.052836	0.23455	0.41089	17
GWAS	SIGNALING_BY_NOTCH3	0.031551	0.14069	0.41128	47
iGWAS	ANTIGEN_PRESENTATION_FOLDING_ASSEMBLY_AND_PEPTIDE_LOADING_OF_CLASS_I_MHC	0.032151	0.14343	0.41131	28
GWAS	REGULATION_OF_HSF1_MEDIATED_HEAT_SHOCK_RESPONSE	0.022463	0.1003	0.4114	81
GWAS	ATTENUATION_PHASE	0.04144	0.1864	0.41204	27
GWAS	REGULATION_OF_HMOX1_EXPRESSION_AND_ACTIVITY	0.095499	0.43129	0.41238	5
GWAS	GRB7_EVENTS_IN_ERBB2_SIGNALING	0.088215	0.39891	0.41249	5
iGWAS	SIGNALING_BY_EGFR_IN_CANCER	0.035005	0.1587	0.41272	25
iGWAS	SIGNALING_BY_FGFR4	0.027341	0.12439	0.41301	40
GWAS	TRYPTOPHAN_CATABOLISM	0.05931	0.27097	0.41337	14
iGWAS	GP1B_IX_V_ACTIVATION_SIGNALLING	0.056146	0.25676	0.41345	11
iGWAS	GLYCOSPHINGOLIPID_TRANSPORT	0.051548	0.23585	0.4135	8
iGWAS	CREB_PHOSPHORYLATION	0.064884	0.29899	0.4141	6
iGWAS	NEGATIVE_REGULATION_OF_NOTCH4_SIGNALING	0.022729	0.1049	0.41423	53
GWAS	NEGATIVE_REGULATION_OF_MET_ACTIVITY	0.048968	0.22605	0.41425	20
GWAS	ABACAVIR_ADME	0.071717	0.33185	0.41445	9
iGWAS	FORMATION_OF_THE_BETA_CATENIN_TCF_TRANSACTIVATING_COMPLEX	0.0236	0.10944	0.41463	85
iGWAS	INSULIN_RECEPTOR_SIGNALLING_CASCADE	0.025043	0.11621	0.41469	53
GWAS	DIGESTION	0.055649	0.26054	0.41543	19
iGWAS	ZINC_EFFLUX_AND_COMPARTMENTALIZATION_BY_THE_SLC30_FAMILY	0.076156	0.3567	0.41547	5
GWAS	INFLUENZA_INFECTION	0.015476	0.072781	0.41581	149
GWAS	RUNX3_REGULATES_IMMUNE_RESPONSE_AND_CELL_MIGRATION	0.095079	0.44726	0.41583	6
iGWAS	ERYTHROPOIETIN_ACTIVATES_PHOSPHOLIPASE_C_GAMMA_PLCG	0.059994	0.28276	0.41599	7
GWAS	SIGNALING_BY_SCF_KIT	0.033316	0.15833	0.41667	43
GWAS	FGFR1_LIGAND_BINDING_AND_ACTIVATION	0.051829	0.24735	0.41702	17
GWAS	INTERLEUKIN_17_SIGNALING	0.024979	0.11969	0.41735	66
GWAS	METABOLISM_OF_NUCLEOTIDES	0.019685	0.09447	0.41747	93
iGWAS	SENSORY_PERCEPTION_OF_SALTY_TASTE	0.072204	0.3473	0.41765	6
GWAS	THE_FATTY_ACID_CYCLING_MODEL	0.091521	0.44171	0.41793	4
iGWAS	PLATELET_ADHESION_TO_EXPOSED_COLLAGEN	0.044344	0.21425	0.41802	15
iGWAS	GLUTATHIONE_CONJUGATION	0.031223	0.1509	0.41804	35
iGWAS	CELLULAR_SENESCENCE	0.013125	0.063559	0.4182	187
iGWAS	NEGATIVE_REGULATION_OF_TCF_DEPENDENT_SIGNALING_BY_DVL_INTERACTING_PROTEINS	0.0648	0.31924	0.41958	5
GWAS	SIGNALING_BY_FGFR2_IN_DISEASE	0.029259	0.1446	0.41983	42
iGWAS	TRANSPORT_OF_INORGANIC_CATIONS_ANIONS_AND_AMINO_ACIDS_OLIGOPEPTIDES	0.016115	0.080102	0.42028	102
iGWAS	C_TYPE_LECTIN_RECEPTORS_CLRS	0.013847	0.069073	0.42056	136
GWAS	COBALAMIN_CBL_VITAMIN_B12_TRANSPORT_AND_METABOLISM	0.0447	0.22306	0.42059	22
iGWAS	HYALURONAN_BIOSYNTHESIS_AND_EXPORT	0.075068	0.37494	0.42066	5
GWAS	CTLA4_INHIBITORY_SIGNALING	0.040082	0.20019	0.42066	21
iGWAS	ANTIGEN_PROCESSING_UBIQUITINATION_PROTEASOME_DEGRADATION	0.0092671	0.046479	0.42098	296
iGWAS	INFLUENZA_INFECTION	0.012106	0.060721	0.42099	149
GWAS	P75NTR_SIGNALS_VIA_NF_KB	0.046676	0.23513	0.42132	15
GWAS	MODULATION_BY_MTB_OF_HOST_IMMUNE_SYSTEM	0.07485	0.37864	0.42165	7
iGWAS	TOLL_LIKE_RECEPTOR_9_TLR9_CASCADE	0.015	0.076007	0.42178	102
GWAS	HATS_ACETYLATE_HISTONES	0.018328	0.092916	0.42182	132
iGWAS	A_TETRASACCHARIDE_LINKER_SEQUENCE_IS_REQUIRED_FOR_GAG_SYNTHESIS	0.03277	0.16711	0.42227	23
GWAS	INOSITOL_PHOSPHATE_METABOLISM	0.02778	0.14182	0.42235	44
GWAS	SARS_COV_1_HOST_INTERACTIONS	0.018448	0.094435	0.42256	92
iGWAS	REGULATION_OF_PYRUVATE_METABOLISM	0.027352	0.14053	0.42284	31
GWAS	STING_MEDIATED_INDUCTION_OF_HOST_IMMUNE_RESPONSES	0.04529	0.23395	0.42325	16
GWAS	EGFR_DOWNREGULATION	0.036111	0.18655	0.42326	30
GWAS	TRANSFERRIN_ENDOCYTOSIS_AND_RECYCLING	0.033396	0.17276	0.42336	30
GWAS	TCR_SIGNALING	0.018252	0.094444	0.42338	112
iGWAS	M_DECAY_DEGRADATION_OF_MATERNAL_MRNAS_BY_MATERNALLY_STORED_FACTORS	0.026282	0.13657	0.4237	33
iGWAS	ACTIVATED_PKN1_STIMULATES_TRANSCRIPTION_OF_AR_ANDROGEN_RECEPTOR_REGULATED_GENES_KLK2_AND_KLK3	0.026598	0.13833	0.42376	59
GWAS	MEIOSIS	0.017982	0.094095	0.42422	112
iGWAS	PROTEIN_METHYLATION	0.033763	0.17722	0.42446	17
iGWAS	TRAFFICKING_OF_GLUR2_CONTAINING_AMPA_RECEPTORS	0.042433	0.2228	0.42448	15
GWAS	MITOCHONDRIAL_PROTEIN_IMPORT	0.021785	0.1145	0.42455	57
GWAS	SHC_RELATED_EVENTS_TRIGGERED_BY_IGF1R	0.059921	0.31512	0.42459	9
iGWAS	DEFENSINS	0.03588	0.18989	0.42507	35
iGWAS	MITOCHONDRIAL_RNA_DEGRADATION	0.038769	0.20692	0.42569	10
iGWAS	UPTAKE_OF_DIETARY_COBALAMINS_INTO_ENTEROCYTES	0.051311	0.27388	0.42569	10
iGWAS	FLT3_SIGNALING	0.024906	0.13307	0.42577	38
iGWAS	ERCC6_CSB_AND_EHMT2_G9A_POSITIVELY_REGULATE_RRNA_EXPRESSION	0.021184	0.11325	0.42581	68
iGWAS	FC_EPSILON_RECEPTOR_FCERI_SIGNALING	0.013221	0.070841	0.42598	127
GWAS	REDUCTION_OF_CYTOSOLIC_CA_LEVELS	0.067817	0.36338	0.42598	11
iGWAS	CITRIC_ACID_CYCLE_TCA_CYCLE	0.025983	0.14024	0.42651	33
iGWAS	FRS_MEDIATED_FGFR1_SIGNALING	0.030898	0.16678	0.42651	23
iGWAS	PROTEIN_LIPOYLATION	0.04751	0.2565	0.42653	10
GWAS	SERINE_BIOSYNTHESIS	0.05926	0.32222	0.42704	9
iGWAS	ACTIVATION_OF_THE_TFAP2_AP_2_FAMILY_OF_TRANSCRIPTION_FACTORS	0.05749	0.31307	0.42715	11
GWAS	SARS_COV_1_INFECTION	0.014236	0.077623	0.42724	136
GWAS	DNA_DAMAGE_REVERSAL	0.052598	0.28772	0.42747	8
iGWAS	ERYTHROPOIETIN_ACTIVATES_STAT5	0.06205	0.34004	0.4276	7
iGWAS	COBALAMIN_CBL_METABOLISM	0.056756	0.31429	0.42835	7
iGWAS	DEFECTS_OF_CONTACT_ACTIVATION_SYSTEM_CAS_AND_KALLIKREIN_KININ_SYSTEM_KKS	0.039016	0.21777	0.42891	14
iGWAS	CALCINEURIN_ACTIVATES_NFAT	0.048351	0.27099	0.4292	9
iGWAS	N_GLYCAN_TRIMMING_IN_THE_ER_AND_CALNEXIN_CALRETICULIN_CYCLE	0.021958	0.12418	0.42982	35
GWAS	TRNA_AMINOACYLATION	0.023337	0.13202	0.42985	42
iGWAS	PLATELET_SENSITIZATION_BY_LDL	0.033167	0.18792	0.42995	17
iGWAS	POSITIVE_EPIGENETIC_REGULATION_OF_RRNA_EXPRESSION	0.015347	0.087291	0.43022	98
GWAS	SYNTHESIS_OF_DOLICHYL_PHOSPHATE	0.050055	0.2854	0.43039	6
iGWAS	REGULATION_OF_TBK1_IKK_MEDIATED_ACTIVATION_OF_IRF3_IRF7_UPON_TLR3_LIGATION	0.045838	0.26479	0.43128	11
GWAS	CYTOSOLIC_TRNA_AMINOACYLATION	0.030837	0.17976	0.4319	24
GWAS	REGULATION_OF_CDH11_GENE_TRANSCRIPTION	0.055615	0.32435	0.43193	10
iGWAS	NITRIC_OXIDE_STIMULATES_GUANYLATE_CYCLASE	0.034725	0.20304	0.4321	22
iGWAS	METABOLISM_OF_PORPHYRINS	0.026061	0.15341	0.43255	26
GWAS	EUKARYOTIC_TRANSLATION_INITIATION	0.014163	0.08387	0.43295	111
GWAS	CELLULAR_RESPONSE_TO_STARVATION	0.012785	0.075718	0.43296	147
GWAS	LDL_REMODELING	0.076631	0.45645	0.43334	6
GWAS	CD163_MEDIATING_AN_ANTI_INFLAMMATORY_RESPONSE	0.05778	0.34438	0.43338	9
GWAS	RIP_MEDIATED_NFKB_ACTIVATION_VIA_ZBP1	0.034444	0.20637	0.43373	16
iGWAS	SWITCHING_OF_ORIGINS_TO_A_POST_REPLICATIVE_STATE	0.012941	0.077552	0.43374	91
iGWAS	DDX58_IFIH1_MEDIATED_INDUCTION_OF_INTERFERON_ALPHA_BETA	0.015546	0.093242	0.43379	80
iGWAS	REGULATION_OF_NPAS4_GENE_TRANSCRIPTION	0.055665	0.33754	0.43451	5
GWAS	ACTIVATED_NOTCH1_TRANSMITS_SIGNAL_TO_THE_NUCLEUS	0.026555	0.1612	0.43458	31
iGWAS	LRR_FLII_INTERACTING_PROTEIN_1_LRRFIP1_ACTIVATES_TYPE_I_IFN_PRODUCTION	0.073666	0.44803	0.4347	5
iGWAS	EPH_EPHRIN_MEDIATED_REPULSION_OF_CELLS	0.018898	0.1151	0.43479	50
GWAS	PHENYLALANINE_AND_TYROSINE_METABOLISM	0.047347	0.29023	0.43521	11
GWAS	DEFECTIVE_FACTOR_VIII_CAUSES_HEMOPHILIA_A	0.072872	0.4525	0.43603	5
GWAS	MITOTIC_METAPHASE_AND_ANAPHASE	0.0099984	0.062209	0.43616	227
iGWAS	ACYL_CHAIN_REMODELING_OF_CL	0.072881	0.45731	0.43669	5
iGWAS	SYNTHESIS_OF_PYROPHOSPHATES_IN_THE_CYTOSOL	0.042672	0.26797	0.43674	8
iGWAS	SIGNALING_BY_LTK_IN_CANCER	0.048301	0.30383	0.43685	7
iGWAS	EUKARYOTIC_TRANSLATION_INITIATION	0.011106	0.069886	0.43687	111
iGWAS	DEFECTIVE_RIPK1_MEDIATED_REGULATED_NECROSIS	0.044198	0.27856	0.43697	7
iGWAS	ANTIMICROBIAL_PEPTIDES	0.017593	0.11104	0.43706	78
iGWAS	KILLING_MECHANISMS	0.036831	0.23291	0.43718	11
iGWAS	INTERLEUKIN_1_SIGNALING	0.011419	0.072261	0.43722	110
GWAS	STRIATED_MUSCLE_CONTRACTION	0.026313	0.16771	0.43766	35
iGWAS	GPVI_MEDIATED_ACTIVATION_CASCADE	0.022617	0.14443	0.43779	35
GWAS	G_PROTEIN_MEDIATED_EVENTS	0.022369	0.14299	0.43785	53
GWAS	DOWNREGULATION_OF_ERBB2_ERBB3_SIGNALING	0.039095	0.25006	0.43788	13
iGWAS	SYNTHESIS_OF_BILE_ACIDS_AND_BILE_SALTS_VIA_7ALPHA_HYDROXYCHOLESTEROL	0.026545	0.17057	0.43817	23
GWAS	SIGNALING_BY_NOTCH4	0.016533	0.10651	0.43832	80
iGWAS	MECP2_REGULATES_TRANSCRIPTION_FACTORS	0.056753	0.36651	0.43847	4
GWAS	HEMOSTASIS	0.0064282	0.041797	0.43889	597
GWAS	COLLAGEN_FORMATION	0.017372	0.11328	0.43906	88
GWAS	HYDROLYSIS_OF_LPC	0.060592	0.39648	0.43927	9
iGWAS	TACHYKININ_RECEPTORS_BIND_TACHYKININS	0.068746	0.4505	0.43936	5
iGWAS	STING_MEDIATED_INDUCTION_OF_HOST_IMMUNE_RESPONSES	0.029641	0.19446	0.43943	16
GWAS	DOWNSTREAM_SIGNALING_OF_ACTIVATED_FGFR4	0.028325	0.18585	0.43943	26
iGWAS	SPRY_REGULATION_OF_FGF_SIGNALING	0.029915	0.19842	0.44008	16
GWAS	CATION_COUPLED_CHLORIDE_COTRANSPORTERS	0.055715	0.37029	0.4402	7
iGWAS	ASSEMBLY_OF_COLLAGEN_FIBRILS_AND_OTHER_MULTIMERIC_STRUCTURES	0.017829	0.11858	0.44024	59
iGWAS	CARDIAC_CONDUCTION	0.011657	0.077637	0.44032	124
iGWAS	RETROGRADE_TRANSPORT_AT_THE_TRANS_GOLGI_NETWORK	0.018905	0.12605	0.44039	47
GWAS	GROWTH_HORMONE_RECEPTOR_SIGNALING	0.032939	0.22094	0.44074	24
iGWAS	RUNX2_REGULATES_CHONDROCYTE_MATURATION	0.064185	0.43094	0.4408	5
GWAS	L1CAM_INTERACTIONS	0.014108	0.095409	0.44122	110
iGWAS	PREVENTION_OF_PHAGOSOMAL_LYSOSOMAL_FUSION	0.038089	0.25908	0.44156	9
iGWAS	GLUTATHIONE_SYNTHESIS_AND_RECYCLING	0.032206	0.21945	0.44166	12
iGWAS	DECTIN_2_FAMILY	0.025502	0.17432	0.44185	26
iGWAS	NTRK2_ACTIVATES_RAC1	0.056996	0.39145	0.44212	5
iGWAS	RUNX1_REGULATES_TRANSCRIPTION_OF_GENES_INVOLVED_IN_DIFFERENTIATION_OF_HSCS	0.011712	0.080521	0.44218	121
GWAS	SYNTHESIS_OF_PROSTAGLANDINS_PG_AND_THROMBOXANES_TX	0.039314	0.2732	0.44279	15
GWAS	SYNTHESIS_OF_PC	0.025618	0.17837	0.4429	27
iGWAS	TRAFFICKING_OF_AMPA_RECEPTORS	0.022015	0.15362	0.44302	29
iGWAS	B_WICH_COMPLEX_POSITIVELY_REGULATES_RRNA_EXPRESSION	0.014189	0.099264	0.44317	84
GWAS	FLT3_SIGNALING	0.022882	0.16193	0.44381	38
GWAS	CYTOSOLIC_SULFONATION_OF_SMALL_MOLECULES	0.028582	0.20459	0.44445	22
GWAS	DIGESTION_OF_DIETARY_CARBOHYDRATE	0.051771	0.37163	0.4446	8
iGWAS	TRANSLATION_OF_SARS_COV_1_STRUCTURAL_PROTEINS	0.019793	0.14226	0.44467	29
iGWAS	GLUTAMATE_AND_GLUTAMINE_METABOLISM	0.031079	0.2241	0.44485	13
iGWAS	MIRO_GTPASE_CYCLE	0.045706	0.33166	0.4452	8
GWAS	SYNTHESIS_OF_PIPS_AT_THE_GOLGI_MEMBRANE	0.032569	0.23725	0.44541	16
GWAS	DOPAMINE_RECEPTORS	0.067235	0.49043	0.44548	5
iGWAS	SIGNALING_BY_THE_B_CELL_RECEPTOR_BCR	0.010519	0.077024	0.44569	106
iGWAS	HSF1_ACTIVATION	0.019253	0.14191	0.44604	29
iGWAS	FGFR1B_LIGAND_BINDING_AND_ACTIVATION	0.039466	0.2912	0.4461	8
GWAS	BRANCHED_CHAIN_AMINO_ACID_CATABOLISM	0.027691	0.20506	0.44629	20
GWAS	OAS_ANTIVIRAL_RESPONSE	0.049949	0.37182	0.44657	8
iGWAS	FORMATION_OF_INCISION_COMPLEX_IN_GG_NER	0.014536	0.10825	0.44659	39
iGWAS	GRB2_EVENTS_IN_ERBB2_SIGNALING	0.028585	0.2129	0.4466	16
GWAS	ACTIVATED_NTRK2_SIGNALS_THROUGH_FRS2_AND_FRS3	0.036529	0.27262	0.4467	11
GWAS	MITOCHONDRIAL_PROTEIN_DEGRADATION	0.013041	0.097379	0.44673	87
iGWAS	RESPONSE_OF_MTB_TO_PHAGOCYTOSIS	0.024231	0.18144	0.44688	22
GWAS	INTERACTION_BETWEEN_L1_AND_ANKYRINS	0.026666	0.19984	0.44693	30
GWAS	RRNA_MODIFICATION_IN_THE_MITOCHONDRION	0.054272	0.40692	0.44695	6
GWAS	PEPTIDE_HORMONE_BIOSYNTHESIS	0.034573	0.2614	0.44739	14
GWAS	FGFR2_MUTANT_RECEPTOR_ACTIVATION	0.022447	0.1698	0.44742	32
GWAS	MALATE_ASPARTATE_SHUTTLE	0.038971	0.2959	0.44761	9
GWAS	DOWNSTREAM_SIGNALING_OF_ACTIVATED_FGFR2	0.024176	0.18358	0.44762	29
GWAS	UPTAKE_AND_ACTIONS_OF_BACTERIAL_TOXINS	0.022236	0.16963	0.44785	29
iGWAS	FORMATION_OF_RNA_POL_II_ELONGATION_COMPLEX	0.012215	0.095155	0.44893	57
GWAS	HISTIDINE_CATABOLISM	0.044202	0.3444	0.44894	8
iGWAS	FATTY_ACID_METABOLISM	0.0080515	0.062836	0.44902	168
GWAS	SIRT1_NEGATIVELY_REGULATES_RRNA_EXPRESSION	0.019632	0.15353	0.44912	60
iGWAS	PHOSPHORYLATION_OF_EMI1	0.038816	0.30545	0.44944	6
GWAS	CELL_EXTRACELLULAR_MATRIX_INTERACTIONS	0.030931	0.24455	0.44968	16
iGWAS	GENERATION_OF_SECOND_MESSENGER_MOLECULES	0.021115	0.1674	0.44981	30
GWAS	MEIOTIC_RECOMBINATION	0.014706	0.11842	0.45059	82
iGWAS	SEMA4D_IN_SEMAPHORIN_SIGNALING	0.022	0.17857	0.45098	24
GWAS	IRS_MEDIATED_SIGNALLING	0.017887	0.14622	0.45132	47
iGWAS	MITOCHONDRIAL_FATTY_ACID_BETA_OXIDATION_OF_SATURATED_FATTY_ACIDS	0.026624	0.21833	0.45147	11
GWAS	RUNX1_REGULATES_GENES_INVOLVED_IN_MEGAKARYOCYTE_DIFFERENTIATION_AND_PLATELET_FUNCTION	0.014165	0.11684	0.45175	88
GWAS	SIGNALING_BY_FGFR1	0.016664000000000002	0.13784	0.45189	51
GWAS	APC_C_MEDIATED_DEGRADATION_OF_CELL_CYCLE_PROTEINS	0.012042	0.099839	0.452	87
iGWAS	MELANIN_BIOSYNTHESIS	0.054478	0.45401	0.45225	5
iGWAS	DISORDERS_OF_TRANSMEMBRANE_TRANSPORTERS	0.0072043	0.060888	0.45291	170
GWAS	PKA_ACTIVATION_IN_GLUCAGON_SIGNALLING	0.032636	0.27583	0.45291	17
GWAS	INTERCONVERSION_OF_NUCLEOTIDE_DI_AND_TRIPHOSPHATES	0.02136	0.18215	0.45332	27
GWAS	SYNTHESIS_OF_PYROPHOSPHATES_IN_THE_CYTOSOL	0.037344	0.31948	0.45347	8
GWAS	RNA_POLYMERASE_I_PROMOTER_ESCAPE	0.013083	0.11207	0.45353	83
GWAS	MATURATION_OF_PROTEIN_3A	0.03728	0.32038	0.45368000000000003	9
GWAS	TFAP2_AP_2_FAMILY_REGULATES_TRANSCRIPTION_OF_GROWTH_FACTORS_AND_THEIR_RECEPTORS	0.030945	0.26815	0.45406	15
GWAS	RNA_POLYMERASE_III_TRANSCRIPTION_INITIATION_FROM_TYPE_3_PROMOTER	0.019355	0.16863	0.45431	26
GWAS	VEGFR2_MEDIATED_CELL_PROLIFERATION	0.025152	0.21923	0.45433	19
iGWAS	SHC1_EVENTS_IN_ERBB2_SIGNALING	0.021161	0.18478	0.45441	22
GWAS	CELLULAR_RESPONSE_TO_HEAT_STRESS	0.010555	0.092222	0.45444	99
iGWAS	SIGNALING_BY_RETINOIC_ACID	0.015567	0.13653	0.45461	41
iGWAS	PECAM1_INTERACTIONS	0.027875	0.24554	0.45481	11
iGWAS	BETA_OXIDATION_OF_HEXANOYL_COA_TO_BUTANOYL_COA	0.041495	0.36563	0.45482	5
GWAS	KERATAN_SULFATE_DEGRADATION	0.02565	0.22599	0.45482	15
iGWAS	UCH_PROTEINASES	0.0093289	0.082337	0.4549	99
GWAS	NECTIN_NECL_TRANS_HETERODIMERIZATION	0.046527	0.41417	0.45528	7
GWAS	METABOLISM_OF_COFACTORS	0.021341	0.19024	0.45534	25
GWAS	CD22_MEDIATED_BCR_REGULATION	0.041978	0.38333	0.4564	5
iGWAS	SIGNALING_BY_KIT_IN_DISEASE	0.021553	0.19716	0.45648	20
GWAS	IRS_ACTIVATION	0.05678	0.51979	0.45651	5
GWAS	PLASMA_LIPOPROTEIN_REMODELING	0.017436	0.16045	0.45673	33
GWAS	DCC_MEDIATED_ATTRACTIVE_SIGNALING	0.033676	0.31349	0.45723	14
iGWAS	GENE_AND_PROTEIN_EXPRESSION_BY_JAK_STAT_SIGNALING_AFTER_INTERLEUKIN_12_STIMULATION	0.013306	0.12431	0.45738	35
GWAS	PTK6_REGULATES_CELL_CYCLE	0.035664	0.33422	0.45750999999999997	6
GWAS	TRANSLATION_OF_SARS_COV_2_STRUCTURAL_PROTEINS	0.013363	0.12574	0.45768	55
GWAS	SIGNALING_BY_THE_B_CELL_RECEPTOR_BCR	0.0098943	0.093597	0.45791	106
GWAS	DEFECTS_OF_CONTACT_ACTIVATION_SYSTEM_CAS_AND_KALLIKREIN_KININ_SYSTEM_KKS	0.027653	0.26179	0.45794	14
GWAS	NUCLEAR_EVENTS_KINASE_AND_TRANSCRIPTION_FACTOR_ACTIVATION	0.012946	0.12256	0.45794	59
GWAS	FOXO_MEDIATED_TRANSCRIPTION	0.012137	0.11646	0.4585	64
GWAS	FORMATION_OF_DEFINITIVE_ENDODERM	0.027545	0.26506	0.45862000000000003	15
iGWAS	REGULATION_OF_LOCALIZATION_OF_FOXO_TRANSCRIPTION_FACTORS	0.023123	0.22402	0.4589	11
GWAS	FORMATION_OF_WDR5_CONTAINING_HISTONE_MODIFYING_COMPLEXES	0.016087	0.15592	0.45891	39
iGWAS	INACTIVATION_OF_CDC42_AND_RAC1	0.033539	0.32546	0.45896	7
GWAS	DISEASES_ASSOCIATED_WITH_N_GLYCOSYLATION_OF_PROTEINS	0.022182	0.21548	0.45901	19
GWAS	NR1H2_NR1H3_REGULATE_GENE_EXPRESSION_TO_LIMIT_CHOLESTEROL_UPTAKE	0.037236	0.36174	0.45901	5
iGWAS	SIGNALING_BY_FGFR1_IN_DISEASE	0.014227	0.13868	0.45915	38
GWAS	SIGNALING_BY_HIPPO	0.02397	0.2371	0.45974	19
iGWAS	DISEASES_OF_IMMUNE_SYSTEM	0.014213	0.14118	0.45991	29
iGWAS	FACTORS_INVOLVED_IN_MEGAKARYOCYTE_DEVELOPMENT_AND_PLATELET_PRODUCTION	0.0065152	0.065454	0.46036	163
iGWAS	RA_BIOSYNTHESIS_PATHWAY	0.018131	0.18281	0.4605	22
iGWAS	CELLULAR_HEXOSE_TRANSPORT	0.018421	0.18589	0.46053	21
GWAS	PI5P_REGULATES_TP53_ACETYLATION	0.032713	0.33388	0.46098	9
iGWAS	TRANSPORT_AND_SYNTHESIS_OF_PAPS	0.028241	0.29089	0.46133	6
iGWAS	CDH11_HOMOTYPIC_AND_HETEROTYPIC_INTERACTIONS	0.028156	0.29134	0.46151	7
GWAS	METABOLISM_OF_RNA	0.0033287	0.034902	0.46201	685
GWAS	NF_KB_IS_ACTIVATED_AND_SIGNALS_SURVIVAL	0.025408	0.26681	0.46207	12
GWAS	E2F_ENABLED_INHIBITION_OF_PRE_REPLICATION_COMPLEX_FORMATION	0.029143	0.31355	0.46297	9
iGWAS	KINESINS	0.0088528	0.095804	0.46319	58
GWAS	HUR_ELAVL1_BINDS_AND_STABILIZES_MRNA	0.031722	0.36505	0.46538	8
iGWAS	REPLACEMENT_OF_PROTAMINES_BY_NUCLEOSOMES_IN_THE_MALE_PRONUCLEUS	0.011651	0.13429	0.46543	39
iGWAS	NOTCH4_ACTIVATION_AND_TRANSMISSION_OF_SIGNAL_TO_THE_NUCLEUS	0.018841	0.21748	0.46548	11
iGWAS	CHOLESTEROL_BIOSYNTHESIS	0.013059	0.15168	0.4657	25
iGWAS	DEUBIQUITINATION	0.0043598	0.050773	0.46579	263
iGWAS	RETINOID_CYCLE_DISEASE_EVENTS	0.017585	0.20554	0.46591	11
GWAS	MITOCHONDRIAL_TRNA_AMINOACYLATION	0.015901	0.1881	0.46632	21
iGWAS	TRANSCRIPTION_COUPLED_NUCLEOTIDE_EXCISION_REPAIR_TC_NER	0.0069499	0.082752	0.46653	74
GWAS	G_PROTEIN_BETA_GAMMA_SIGNALLING	0.013792	0.16742	0.46717	30
iGWAS	DEFECTIVE_CHST14_CAUSES_EDS_MUSCULOCONTRACTURAL_TYPE	0.022063	0.27015	0.46746	7
GWAS	MITOCHONDRIAL_UNCOUPLING	0.029648	0.37106	0.46816	6
GWAS	SENSORY_PROCESSING_OF_SOUND	0.0094782	0.119	0.46826	72
iGWAS	RECEPTOR_TYPE_TYROSINE_PROTEIN_PHOSPHATASES	0.018086	0.22718	0.46827	16
GWAS	REGULATION_OF_MITF_M_DEPENDENT_GENES_INVOLVED_IN_LYSOSOME_BIOGENESIS_AND_AUTOPHAGY	0.021099	0.26796	0.46862	16
iGWAS	PTK6_REGULATES_CELL_CYCLE	0.021761	0.27798	0.4688	6
iGWAS	METABOLISM_OF_RNA	0.0022383	0.028895	0.46913	685
iGWAS	NEURONAL_SYSTEM	0.0034035	0.044066	0.46922	387
GWAS	SUMOYLATION_OF_DNA_DAMAGE_RESPONSE_AND_REPAIR_PROTEINS	0.0080474	0.10543	0.46958	74
iGWAS	TFAP2_AP_2_FAMILY_REGULATES_TRANSCRIPTION_OF_GROWTH_FACTORS_AND_THEIR_RECEPTORS	0.016812	0.22307	0.46996	15
iGWAS	REGULATION_OF_MITF_M_DEPENDENT_GENES_INVOLVED_IN_CELL_CYCLE_AND_PROLIFERATION	0.015484	0.20555	0.46998	17
GWAS	DISEASES_OF_METABOLISM	0.0046993	0.062411	0.46999	239
iGWAS	MITOCHONDRIAL_PROTEIN_IMPORT	0.006943	0.095297	0.47096	57
GWAS	PHOSPHATE_BOND_HYDROLYSIS_BY_NTPDASE_PROTEINS	0.019072	0.26262	0.47105	8
GWAS	PROTEIN_HYDROXYLATION	0.01374	0.19109	0.47134	19
iGWAS	NEUROTRANSMITTER_CLEARANCE	0.018637	0.2621	0.47166	9
GWAS	CLASS_I_MHC_MEDIATED_ANTIGEN_PROCESSING_PRESENTATION	0.0036334	0.05111	0.47166	363
iGWAS	DNA_DAMAGE_TELOMERE_STRESS_INDUCED_SENESCENCE	0.0072658	0.10292	0.47186	75
GWAS	MECP2_REGULATES_NEURONAL_RECEPTORS_AND_CHANNELS	0.016681	0.23642	0.47188	17
iGWAS	NEUREXINS_AND_NEUROLIGINS	0.008071	0.1162	0.47231	51
GWAS	BIOSYNTHESIS_OF_THE_N_GLYCAN_PRECURSOR_DOLICHOL_LIPID_LINKED_OLIGOSACCHARIDE_LLO_AND_TRANSFER_TO_A_NASCENT_PROTEIN	0.0071408	0.1058	0.47309	77
iGWAS	REGULATION_OF_ENDOGENOUS_RETROELEMENTS	0.0050744	0.075814	0.47332	135
GWAS	INTERLEUKIN_12_FAMILY_SIGNALING	0.0083685	0.12537	0.47339	53
GWAS	SIGNALING_BY_CSF3_G_CSF	0.012644	0.19388	0.474	30
GWAS	NRIF_SIGNALS_CELL_DEATH_FROM_THE_NUCLEUS	0.01385	0.21995	0.4749	16
GWAS	APC_C_CDH1_MEDIATED_DEGRADATION_OF_CDC20_AND_OTHER_APC_C_CDH1_TARGETED_PROTEINS_IN_LATE_MITOSIS_EARLY_G1	0.0069289	0.11014	0.47492	73
GWAS	INTERLEUKIN_6_FAMILY_SIGNALING	0.012819	0.20571	0.47516	24
GWAS	KERATAN_SULFATE_BIOSYNTHESIS	0.010018	0.16397	0.47564	28
GWAS	PROLONGED_ERK_ACTIVATION_EVENTS	0.017048	0.28081	0.47579	14
iGWAS	INTERLEUKIN_15_SIGNALING	0.019982	0.32937	0.47581	13
GWAS	OTHER_INTERLEUKIN_SIGNALING	0.011986	0.19929	0.47602	24
iGWAS	TGFBR3_PTM_REGULATION	0.013238	0.22297	0.47633	10
GWAS	FORMYL_PEPTIDE_RECEPTORS_BIND_FORMYL_PEPTIDES_AND_MANY_OTHER_LIGANDS	0.023666	0.40964	0.47696	8
iGWAS	FRUCTOSE_CATABOLISM	0.018484	0.32226	0.47713	5
iGWAS	VITAMIN_B1_THIAMIN_METABOLISM	0.019007	0.33408	0.47732	5
GWAS	INTERLEUKIN_7_SIGNALING	0.010629	0.18888	0.47756	32
GWAS	SIGNALING_BY_TGFB_FAMILY_MEMBERS	0.0044233	0.080159	0.478	152
iGWAS	FLT3_SIGNALING_BY_CBL_MUTANTS	0.015916	0.28983	0.4781	7
GWAS	RUNX1_AND_FOXP3_CONTROL_THE_DEVELOPMENT_OF_REGULATORY_T_LYMPHOCYTES_TREGS	0.019193	0.34991	0.47813	9
iGWAS	HEPARAN_SULFATE_HEPARIN_HS_GAG_METABOLISM	0.0062225	0.11421	0.47827	52
iGWAS	TRANSFERRIN_ENDOCYTOSIS_AND_RECYCLING	0.0078213	0.14374	0.4783	30
GWAS	TRANSPORT_OF_VITAMINS_NUCLEOSIDES_AND_RELATED_MOLECULES	0.0085187	0.15814	0.47852	38
iGWAS	SENSORY_PERCEPTION_OF_TASTE	0.0070711	0.13151	0.47856	47
iGWAS	TOLL_LIKE_RECEPTOR_CASCADES	0.0033973	0.063651	0.47872	161
GWAS	REGULATION_OF_RUNX3_EXPRESSION_AND_ACTIVITY	0.0071353	0.13389	0.47875	54
GWAS	RSK_ACTIVATION	0.023789	0.4556	0.47918	5
iGWAS	THE_ROLE_OF_NEF_IN_HIV_1_REPLICATION_AND_DISEASE_PATHOGENESIS	0.0079446	0.1524	0.47921	27
GWAS	ACTIVATION_OF_ATR_IN_RESPONSE_TO_REPLICATION_STRESS	0.0075069	0.14678	0.47961	37
GWAS	TYPE_I_HEMIDESMOSOME_ASSEMBLY	0.015076	0.29528	0.47964	11
GWAS	RUNX3_REGULATES_NOTCH_SIGNALING	0.015835	0.31025	0.47965	13
iGWAS	NOTCH_HLH_TRANSCRIPTION_PATHWAY	0.0091965	0.18061	0.4797	24
iGWAS	TRNA_PROCESSING_IN_THE_MITOCHONDRION	0.017515	0.35041	0.48007	4
iGWAS	MITOTIC_PROPHASE	0.0036726	0.073753	0.48014	134
GWAS	AMINO_ACID_TRANSPORT_ACROSS_THE_PLASMA_MEMBRANE	0.0088125	0.18446	0.48095	30
iGWAS	DISEASES_OF_BASE_EXCISION_REPAIR	0.014985	0.31714	0.48116	5
GWAS	TRNA_MODIFICATION_IN_THE_MITOCHONDRION	0.014062	0.30844	0.48182	8
iGWAS	REELIN_SIGNALLING_PATHWAY	0.022697	0.51061	0.48227	4
iGWAS	RESPIRATORY_SYNCYTIAL_VIRUS_RSV_ATTACHMENT_AND_ENTRY	0.0076168	0.17702	0.48284	21
iGWAS	DISEASES_OF_HEMOSTASIS	0.0082316	0.1958	0.48323	17
GWAS	REGULATION_OF_BACH1_ACTIVITY	0.010771	0.26524	0.4838	11
iGWAS	SYNTHESIS_OF_PIPS_AT_THE_GOLGI_MEMBRANE	0.0079347	0.19821	0.48403	16
GWAS	KINESINS	0.0047646	0.1193	0.48407	58
GWAS	SIGNALING_BY_NUCLEAR_RECEPTORS	0.0024111	0.06165	0.4844	283
iGWAS	NFE2L2_REGULATES_PENTOSE_PHOSPHATE_PATHWAY_GENES	0.013143	0.33742	0.48446	7
GWAS	G2_M_CHECKPOINTS	0.002947	0.075955	0.48453	162
iGWAS	DEFECTS_OF_PLATELET_ADHESION_TO_EXPOSED_COLLAGEN	0.010501	0.27914	0.485	8
GWAS	SUMOYLATION_OF_UBIQUITINYLATION_PROTEINS	0.005422	0.14414	0.485	39
iGWAS	PI3K_EVENTS_IN_ERBB2_SIGNALING	0.0085123	0.22735	0.48507	16
iGWAS	COPI_MEDIATED_ANTEROGRADE_TRANSPORT	0.0029997	0.080315	0.4851	100
GWAS	SOMITOGENESIS	0.0048777	0.13104	0.48515	54
GWAS	MATURATION_OF_SPIKE_PROTEIN	0.0057947	0.15576	0.48516	35
GWAS	NGF_STIMULATED_TRANSCRIPTION	0.0055651	0.15048	0.48525	38
GWAS	ENDOGENOUS_STEROLS	0.0073756	0.20049	0.48533	25
iGWAS	TP53_REGULATES_TRANSCRIPTION_OF_CASPASE_ACTIVATORS_AND_CASPASES	0.0093135	0.25615	0.4855	12
GWAS	COLLAGEN_DEGRADATION	0.0049159	0.13586	0.48557	61
GWAS	RHO_GTPASES_ACTIVATE_NADPH_OXIDASES	0.0074071	0.20632	0.48568	22
GWAS	PI_3K_CASCADE_FGFR4	0.008412	0.23745	0.48587	19
iGWAS	MITOTIC_G2_G2_M_PHASES	0.0019675	0.05716	0.48627	192
iGWAS	CROSS_PRESENTATION_OF_PARTICULATE_EXOGENOUS_ANTIGENS_PHAGOSOMES	0.01014	0.29936	0.48649	7
GWAS	INTERLEUKIN_6_SIGNALING	0.01074	0.3256	0.48684	11
GWAS	SIGNALING_BY_FGFR2_IIIA_TM	0.0066517	0.20429	0.48701	19
iGWAS	MITF_M_REGULATED_MELANOCYTE_DEVELOPMENT	0.0021922	0.070453	0.48759	133
GWAS	SIGNALING_BY_ALK	0.0063181	0.20425	0.48766	29
iGWAS	TRANSPORT_OF_RCBL_WITHIN_THE_BODY	0.010372	0.33956	0.48782	8
GWAS	INTERLEUKIN_21_SIGNALING	0.011888	0.40208	0.48821	9
iGWAS	ERBB2_ACTIVATES_PTK6_SIGNALING	0.007153	0.25067	0.48862	13
GWAS	CD209_DC_SIGN_SIGNALING	0.0060812	0.21552	0.48874	20
iGWAS	BIOSYNTHESIS_OF_THE_N_GLYCAN_PRECURSOR_DOLICHOL_LIPID_LINKED_OLIGOSACCHARIDE_LLO_AND_TRANSFER_TO_A_NASCENT_PROTEIN	0.0024835	0.088137	0.48875999999999997	77
iGWAS	DUAL_INCISION_IN_GG_NER	0.003149	0.1194	0.48948	39
iGWAS	FORMATION_OF_TC_NER_PRE_INCISION_COMPLEX	0.002563	0.099164	0.48969	49
GWAS	DEFECTS_IN_COBALAMIN_B12_METABOLISM	0.0068081	0.26969	0.48993	14
iGWAS	BIOSYNTHESIS_OF_MARESINS	0.0068015	0.27108	0.48999	8
iGWAS	FCERI_MEDIATED_MAPK_ACTIVATION	0.0034792	0.14052	0.49012	32
GWAS	BASE_EXCISION_REPAIR_AP_SITE_FORMATION	0.0034366	0.13934	0.49016	58
GWAS	RESPONSE_TO_ELEVATED_PLATELET_CYTOSOLIC_CA2	0.0021391	0.086838	0.49017	123
iGWAS	APEX1_INDEPENDENT_RESOLUTION_OF_AP_SITES_VIA_THE_SINGLE_NUCLEOTIDE_REPLACEMENT_PATHWAY	0.0061301	0.25277	0.49033	7
GWAS	ACYL_CHAIN_REMODELING_OF_DAG_AND_TAG	0.010262	0.42448	0.49036	5
iGWAS	METABOLIC_DISORDERS_OF_BIOLOGICAL_OXIDATION_ENZYMES	0.0032908	0.14432	0.4909	33
iGWAS	REGULATION_OF_GENE_EXPRESSION_IN_LATE_STAGE_BRANCHING_MORPHOGENESIS_PANCREATIC_BUD_PRECURSOR_CELLS	0.0053218	0.24081	0.49118	15
iGWAS	FRS_MEDIATED_FGFR3_SIGNALING	0.0039447	0.18097	0.4913	19
GWAS	CD28_CO_STIMULATION	0.0037877	0.17852	0.49154	32
[truncated: 1,474 more rows]
