# Supplementary material for: Polygenic scores capture genetic modification of the adiposity-cardiometabolic risk factor relationship
Source: Cell Genom. 2025 Nov 25;6(3):101075. doi: 10.1016/j.xgen.2025.101075 (PMC12985365; doi:10.1016/j.xgen.2025.101075)
Supplement: Table S11. MAGMA gene set enrichment of HDL GWAS and iGWAS summary statistics, related to STAR Methods [file mmc3.xlsx]

## Sheet: HDL MAGMA results
Supp. Table S11: MAGMA gene set enrichment of HDL GWAS and iGWAS summary statistics, related to the STAR Methods
GWAS type	Reactome gene set	BETA	SE	P	# genes
GWAS	METALLOTHIONEINS_BIND_METALS	5.2215	0.62971	5.997e-17	11
GWAS	PLASMA_LIPOPROTEIN_ASSEMBLY_REMODELING_AND_CLEARANCE	0.66996	0.11644	4.4387e-9	74
GWAS	PLASMA_LIPOPROTEIN_REMODELING	0.9067	0.16987	4.768e-8	33
GWAS	CHYLOMICRON_CLEARANCE	2.624	0.51017	1.3652e-7	5
GWAS	PLASMA_LIPOPROTEIN_ASSEMBLY	1.1678	0.25489	2.3227e-6	19
GWAS	LDL_REMODELING	2.2133	0.48469	2.4993e-6	6
GWAS	ASSEMBLY_OF_ACTIVE_LPL_AND_LIPC_LIPASE_COMPLEXES	0.9891	0.22239	4.3716e-6	18
GWAS	CHYLOMICRON_REMODELING	1.3678	0.31471	6.9707e-6	10
GWAS	RESPONSE_TO_METAL_IONS	1.6364	0.38932	1.3219e-5	14
iGWAS	CHYLOMICRON_CLEARANCE	1.631	0.39591	1.9075e-5	5
GWAS	ACTIVATED_NTRK2_SIGNALS_THROUGH_FYN	1.8042	0.43878	1.9725e-5	7
GWAS	SCAVENGING_BY_CLASS_B_RECEPTORS	1.8092	0.44067	2.0266e-5	6
GWAS	SIGNALING_BY_NUCLEAR_RECEPTORS	0.26517	0.065518	2.6018e-5	283
GWAS	CYTOKINE_SIGNALING_IN_IMMUNE_SYSTEM	0.1479	0.038978	7.4285e-5	747
GWAS	PLASMA_LIPOPROTEIN_CLEARANCE	0.59322	0.16054	1.1021e-4	37
iGWAS	PLASMA_LIPOPROTEIN_REMODELING	0.48392	0.13125	1.138e-4	33
GWAS	HEME_SIGNALING	0.53302	0.14569	1.2721e-4	48
iGWAS	LDL_REMODELING	1.3796	0.3779	1.3113e-4	6
GWAS	NTRK2_ACTIVATES_RAC1	1.8182	0.50037	1.4005e-4	5
GWAS	VLDL_ASSEMBLY	1.601	0.46119	2.5957e-4	5
iGWAS	CHYLOMICRON_REMODELING	0.84592	0.2442	2.6678e-4	10
GWAS	FACTORS_INVOLVED_IN_MEGAKARYOCYTE_DEVELOPMENT_AND_PLATELET_PRODUCTION	0.28269	0.08406	3.865e-4	163
GWAS	NR1H2_AND_NR1H3_MEDIATED_SIGNALING	0.49681	0.1498	4.5666e-4	46
GWAS	METABOLISM_OF_FAT_SOLUBLE_VITAMINS	0.49756	0.15646	7.3762e-4	46
GWAS	INTERFERON_SIGNALING	0.20083	0.06378	8.214e-4	262
GWAS	INTRA_GOLGI_AND_RETROGRADE_GOLGI_TO_ER_TRAFFIC	0.22543	0.072208	8.996e-4	196
GWAS	NR1H3_NR1H2_REGULATE_GENE_EXPRESSION_LINKED_TO_CHOLESTEROL_TRANSPORT_AND_EFFLUX	0.53073	0.17179	0.0010044	36
iGWAS	PHOSPHATE_BOND_HYDROLYSIS_BY_NTPDASE_PROTEINS	0.71292	0.2452	0.0018239	8
GWAS	ESR_MEDIATED_SIGNALING	0.21484	0.077007	0.00264	210
iGWAS	ASSEMBLY_OF_ACTIVE_LPL_AND_LIPC_LIPASE_COMPLEXES	0.4761	0.17111	0.0027004	18
GWAS	TRIGLYCERIDE_BIOSYNTHESIS	0.86004	0.31037	0.0027976	12
iGWAS	DNA_REPLICATION_INITIATION	0.89014	0.32564	0.0031369	6
GWAS	VLDL_CLEARANCE	0.90909	0.3351	0.003338	6
GWAS	SUMOYLATION_OF_DNA_REPLICATION_PROTEINS	0.36516	0.13503	0.0034263	45
GWAS	INTERLEUKIN_4_AND_INTERLEUKIN_13_SIGNALING	0.29528	0.10973	0.0035646	103
GWAS	ESTROGEN_DEPENDENT_GENE_EXPRESSION	0.26517	0.09857	0.0035743	140
GWAS	ACYL_CHAIN_REMODELING_OF_DAG_AND_TAG	1.2097	0.45007	0.0036006	5
GWAS	HDL_ASSEMBLY	1.0313	0.3868	0.0038383	8
GWAS	SUMOYLATION	0.19423	0.072915	0.0038665	179
GWAS	TRANSPORT_OF_SMALL_MOLECULES	0.10676	0.040151	0.003923	703
GWAS	CHYLOMICRON_ASSEMBLY	0.80686	0.30572	0.0041589	10
iGWAS	METABOLISM_OF_FAT_SOLUBLE_VITAMINS	0.31907	0.12139	0.004291	46
iGWAS	DEFECTIVE_EXT2_CAUSES_EXOSTOSES_2	0.66451	0.25384	0.004429	12
GWAS	INTERACTIONS_OF_VPR_WITH_HOST_CELLULAR_PROTEINS	0.42181	0.16116	0.0044343	35
iGWAS	ENDOSOMAL_VACUOLAR_PATHWAY	0.73202	0.28301	0.0048518	11
iGWAS	DISEASES_ASSOCIATED_WITH_GLYCOSAMINOGLYCAN_METABOLISM	0.31687	0.12425	0.0053858	38
iGWAS	PLASMA_LIPOPROTEIN_ASSEMBLY_REMODELING_AND_CLEARANCE	0.23211	0.091232	0.0054808	74
GWAS	VESICLE_MEDIATED_TRANSPORT	0.10279	0.040552	0.0056298	643
iGWAS	HDL_REMODELING	0.53559	0.21274	0.0059134	10
iGWAS	ATTACHMENT_AND_ENTRY	0.51007	0.20281	0.0059552	16
GWAS	SUMOYLATION_OF_UBIQUITINYLATION_PROTEINS	0.3786	0.15078	0.0060252	39
GWAS	SUMOYLATION_OF_SUMOYLATION_PROTEINS	0.3878	0.15532	0.0062697	35
iGWAS	DAP12_INTERACTIONS	0.29762	0.11928	0.0062997	38
GWAS	RUNX1_REGULATES_TRANSCRIPTION_OF_GENES_INVOLVED_IN_WNT_SIGNALING	1.3237	0.53101	0.0063424	5
GWAS	GOLGI_TO_ER_RETROGRADE_TRANSPORT	0.21001	0.084959	0.0067252	130
GWAS	HOST_INTERACTIONS_OF_HIV_FACTORS	0.21794	0.088641	0.0069781	127
GWAS	HCMV_EARLY_EVENTS	0.24964	0.10164	0.0070256	129
GWAS	TRANSCRIPTIONAL_REGULATION_BY_SMALL_RNAS	0.26604	0.11014	0.0078632	100
GWAS	SUMOYLATION_OF_INTRACELLULAR_RECEPTORS	0.46062	0.19097	0.007939	28
iGWAS	TRANSCRIPTIONAL_REGULATION_BY_RUNX1	0.13372	0.055782	0.0082644	226
GWAS	CELL_CYCLE	0.09567	0.039958	0.0083327	666
iGWAS	ACTIVATED_NTRK2_SIGNALS_THROUGH_CDK5	0.67433	0.28226	0.008451	6
GWAS	ZINC_INFLUX_INTO_CELLS_BY_THE_SLC39_GENE_FAMILY	0.6963	0.29176	0.0085094	10
GWAS	HIV_TRANSCRIPTION_INITIATION	0.33559	0.14077	0.0085685	43
GWAS	DEADENYLATION_OF_MRNA	0.47298	0.19853	0.0086056	25
GWAS	ACTIVATED_NTRK2_SIGNALS_THROUGH_CDK5	0.8641	0.36429	0.008851	6
GWAS	MEMBRANE_TRAFFICKING	0.098891	0.041806	0.0090092	604
GWAS	NR1H2_NR1H3_REGULATE_GENE_EXPRESSION_LINKED_TO_GLUCONEOGENESIS	1.1319	0.48307	0.0095657	5
iGWAS	INHIBITION_OF_REPLICATION_INITIATION_OF_DAMAGED_DNA_BY_RB1_E2F1	0.5221	0.22413	0.0099219	10
GWAS	INTERACTIONS_OF_REV_WITH_HOST_CELLULAR_PROTEINS	0.36943	0.15987	0.010427	37
GWAS	ORGANELLE_BIOGENESIS_AND_MAINTENANCE	0.13832	0.060059	0.010643	283
iGWAS	TANDEM_PORE_DOMAIN_POTASSIUM_CHANNELS	0.57561	0.25047	0.010785	12
GWAS	CELLULAR_RESPONSES_TO_STIMULI	0.084134	0.036615	0.010793	789
GWAS	VIRAL_MESSENGER_RNA_SYNTHESIS	0.32385	0.14139	0.011004	44
GWAS	HIV_INFECTION	0.14758	0.064511	0.011084	223
GWAS	CIRCADIAN_CLOCK	0.28037	0.12352	0.011613	69
GWAS	NUCLEAR_IMPORT_OF_REV_PROTEIN	0.37707	0.16616	0.011633	34
GWAS	MAPK_FAMILY_SIGNALING_CASCADES	0.13453	0.059892	0.012351000000000001	312
GWAS	AMYLOID_FIBER_FORMATION	0.25634	0.11518	0.01303	103
GWAS	COPI_DEPENDENT_GOLGI_TO_ER_RETROGRADE_TRAFFIC	0.21719	0.098409	0.013662	96
GWAS	REGULATION_OF_GENE_EXPRESSION_IN_LATE_STAGE_BRANCHING_MORPHOGENESIS_PANCREATIC_BUD_PRECURSOR_CELLS	0.67669	0.30719	0.013809	15
GWAS	POSTMITOTIC_NUCLEAR_PORE_COMPLEX_NPC_REFORMATION	0.40129	0.18261	0.013999	27
GWAS	INTERLEUKIN_18_SIGNALING	0.7221	0.32861	0.014002	8
iGWAS	SYNTHESIS_OF_PC	0.31864	0.14634	0.014733	27
iGWAS	ACETYLCHOLINE_NEUROTRANSMITTER_RELEASE_CYCLE	0.44501	0.20597	0.015373	17
GWAS	SIGNALING_BY_NOTCH	0.1555	0.072195	0.015631	223
GWAS	SIGNALING_BY_BMP	0.47157	0.21951	0.015852	28
GWAS	ANTIVIRAL_MECHANISM_BY_IFN_STIMULATED_GENES	0.17378	0.081217	0.016194	145
iGWAS	NOREPINEPHRINE_NEUROTRANSMITTER_RELEASE_CYCLE	0.4336	0.20324	0.016451	17
iGWAS	SYNTHESIS_OF_EPOXY_EET_AND_DIHYDROXYEICOSATRIENOIC_ACIDS_DHET	0.58661	0.27518	0.016521	8
iGWAS	RNA_POLYMERASE_II_TRANSCRIPTION	0.050058	0.023486	0.016536	1320
GWAS	ER_TO_GOLGI_ANTEROGRADE_TRANSPORT	0.17766	0.0839	0.017118	151
GWAS	SIGNALING_BY_INTERLEUKINS	0.10688	0.050607	0.017353	445
GWAS	INTERLEUKIN_1_FAMILY_SIGNALING	0.176	0.083419	0.017447	146
GWAS	SYNTHESIS_OF_UDP_N_ACETYL_GLUCOSAMINE	1.0173	0.48447	0.017884	7
iGWAS	ADRENOCEPTORS	0.59315	0.28382	0.018323	9
iGWAS	TRANSCRIPTIONAL_REGULATION_OF_BROWN_AND_BEIGE_ADIPOCYTE_DIFFERENTIATION	0.3003	0.14382	0.018409	30
GWAS	POST_TRANSLATIONAL_PROTEIN_MODIFICATION	0.059649	0.028606	0.018535	1388
GWAS	UCH_PROTEINASES	0.221	0.10621	0.018731	99
GWAS	CD28_CO_STIMULATION	0.39416	0.18952	0.018779	32
GWAS	DNA_REPAIR	0.11583	0.055728	0.018839	320
iGWAS	CARDIOGENESIS	0.34054	0.16403	0.018952	26
iGWAS	DEFECTIVE_B4GALT7_CAUSES_EDS_PROGEROID_TYPE	0.39849	0.19206	0.019011	17
iGWAS	SPERM_MOTILITY_AND_TAXES	0.53518	0.25812	0.019076	9
iGWAS	A_TETRASACCHARIDE_LINKER_SEQUENCE_IS_REQUIRED_FOR_GAG_SYNTHESIS	0.34213	0.16532	0.01926	23
iGWAS	RAS_PROCESSING	0.32625	0.15808	0.019528	22
GWAS	EXPORT_OF_VIRAL_RIBONUCLEOPROTEINS_FROM_NUCLEUS	0.34158	0.16579	0.019695	33
iGWAS	HS_GAG_BIOSYNTHESIS	0.35209	0.17138	0.019977	28
iGWAS	PLASMA_LIPOPROTEIN_ASSEMBLY	0.40609	0.19783	0.020056	19
GWAS	VEGFR2_MEDIATED_VASCULAR_PERMEABILITY	0.40932	0.2005	0.020606	26
iGWAS	RECEPTOR_TYPE_TYROSINE_PROTEIN_PHOSPHATASES	0.45947	0.22508	0.020613	16
GWAS	REGULATION_OF_LIPID_METABOLISM_BY_PPARALPHA	0.18761	0.092053	0.020781	115
GWAS	PRE_NOTCH_EXPRESSION_AND_PROCESSING	0.23774	0.11818	0.022134	101
GWAS	VITAMINS	0.99778	0.49718	0.022388	6
iGWAS	CARGO_TRAFFICKING_TO_THE_PERICILIARY_MEMBRANE	0.22051	0.11023	0.022736	49
GWAS	INTERLEUKIN_37_SIGNALING	0.44201	0.22159	0.023045	20
iGWAS	ACTIVATED_NTRK2_SIGNALS_THROUGH_RAS	0.51658	0.25919	0.023134	9
GWAS	SYNTHESIS_OF_SUBSTRATES_IN_N_GLYCAN_BIOSYTHESIS	0.24919	0.1251	0.023197	63
GWAS	REGULATED_PROTEOLYSIS_OF_P75NTR	0.5135	0.25848	0.02349	11
GWAS	NUCLEOTIDE_EXCISION_REPAIR	0.1751	0.088623	0.024095	104
GWAS	SUMOYLATION_OF_CHROMATIN_ORGANIZATION_PROTEINS	0.22779	0.11572	0.024512	68
iGWAS	ACTIVATED_NTRK3_SIGNALS_THROUGH_RAS	0.54971	0.28327	0.026163	8
GWAS	BIOSYNTHESIS_OF_THE_N_GLYCAN_PRECURSOR_DOLICHOL_LIPID_LINKED_OLIGOSACCHARIDE_LLO_AND_TRANSFER_TO_A_NASCENT_PROTEIN	0.2193	0.11302	0.026176	77
GWAS	CELL_CYCLE_MITOTIC	0.0855	0.044196	0.02653	537
GWAS	CILIUM_ASSEMBLY	0.13895	0.071971	0.026771	194
GWAS	SEMA3A_PAK_DEPENDENT_AXON_REPULSION	0.5556	0.29044	0.027883	14
iGWAS	ERCC6_CSB_AND_EHMT2_G9A_POSITIVELY_REGULATE_RRNA_EXPRESSION	0.21535	0.11289	0.028225	68
GWAS	HIV_LIFE_CYCLE	0.14912	0.078189	0.028259	145
iGWAS	SOS_MEDIATED_SIGNALLING	0.54413	0.28551	0.028346	7
iGWAS	ARYL_HYDROCARBON_RECEPTOR_SIGNALLING	0.66013	0.34739	0.028711	6
iGWAS	SHC1_EVENTS_IN_EGFR_SIGNALING	0.43639	0.22981	0.028798	14
GWAS	NOTCH_HLH_TRANSCRIPTION_PATHWAY	0.43643	0.22985	0.028808	24
GWAS	NRIF_SIGNALS_CELL_DEATH_FROM_THE_NUCLEUS	0.43607	0.22974	0.028848	16
iGWAS	REGULATION_OF_TP53_ACTIVITY_THROUGH_ASSOCIATION_WITH_CO_FACTORS	0.37534	0.19959	0.030026	14
GWAS	SEMA3A_PLEXIN_REPULSION_SIGNALING_BY_INHIBITING_INTEGRIN_ADHESION	0.5491	0.29238	0.030198	13
GWAS	MECP2_REGULATES_TRANSCRIPTION_FACTORS	0.87547	0.46754	0.030577	4
GWAS	RUNX1_REGULATES_ESTROGEN_RECEPTOR_MEDIATED_TRANSCRIPTION	0.89	0.47695	0.031028	6
GWAS	SIGNAL_TRANSDUCTION_BY_L1	0.4385	0.23507	0.031071	20
GWAS	TNF_RECEPTOR_SUPERFAMILY_TNFSF_MEMBERS_MEDIATING_NON_CANONICAL_NF_KB_PATHWAY	0.54451	0.29236	0.031278	16
iGWAS	GLYCOSAMINOGLYCAN_METABOLISM	0.13392	0.071906	0.031283	120
GWAS	RETROGRADE_TRANSPORT_AT_THE_TRANS_GOLGI_NETWORK	0.28959	0.15584	0.031579	47
iGWAS	PHASE_I_FUNCTIONALIZATION_OF_COMPOUNDS	0.16367	0.088205	0.031765	102
iGWAS	SYNTHESIS_OF_UDP_N_ACETYL_GLUCOSAMINE	0.69659	0.37586	0.031927	7
GWAS	FORMATION_OF_PARAXIAL_MESODERM	0.23248	0.12549	0.031975	66
iGWAS	LINOLEIC_ACID_LA_METABOLISM	0.57377	0.31009	0.03214	7
GWAS	TRANS_GOLGI_NETWORK_VESICLE_BUDDING	0.22814	0.12333	0.032177	67
GWAS	SUMOYLATION_OF_IMMUNE_RESPONSE_PROTEINS	0.48264	0.26235	0.032919	10
iGWAS	ACTIVATION_OF_RAS_IN_B_CELLS	0.58393	0.31828	0.033289	5
GWAS	DISORDERS_OF_TRANSMEMBRANE_TRANSPORTERS	0.14195	0.077383	0.033309	170
GWAS	METABOLISM_OF_VITAMINS_AND_COFACTORS	0.13105	0.071489	0.033397	195
iGWAS	INTERLEUKIN_36_PATHWAY	0.8967	0.48974	0.033562	7
GWAS	INTERFERON_GAMMA_SIGNALING	0.20457	0.11176	0.033598	93
iGWAS	RESPIRATORY_ELECTRON_TRANSPORT	0.11228	0.061452	0.033855	144
iGWAS	POSITIVE_EPIGENETIC_REGULATION_OF_RRNA_EXPRESSION	0.15649	0.085767	0.034037	98
GWAS	HDMS_DEMETHYLATE_HISTONES	0.28425	0.15583	0.034076	41
iGWAS	MISCELLANEOUS_SUBSTRATES	0.44181	0.24279	0.034409	12
GWAS	RUNX1_REGULATES_TRANSCRIPTION_OF_GENES_INVOLVED_IN_DIFFERENTIATION_OF_HSCS	0.18877	0.10376	0.034445	121
iGWAS	DISEASES_OF_METABOLISM	0.093632	0.05158	0.034751	239
iGWAS	CRMPS_IN_SEMA3A_SIGNALING	0.37785	0.20824	0.034808	15
GWAS	NR1H2_NR1H3_REGULATE_GENE_EXPRESSION_LINKED_TO_LIPOGENESIS	0.49502	0.27322	0.035019	9
iGWAS	NR1H2_AND_NR1H3_MEDIATED_SIGNALING	0.2111	0.11665	0.035174	46
GWAS	LYSOSOME_VESICLE_BIOGENESIS	0.2837	0.15687	0.035274	33
iGWAS	NEURONAL_SYSTEM	0.078597	0.043634	0.035838	387
GWAS	RHO_GTPASES_ACTIVATE_PAKS	0.45701	0.2542	0.036111	19
GWAS	REGULATION_OF_GLUCOKINASE_BY_GLUCOKINASE_REGULATORY_PROTEIN	0.29148	0.16246	0.036402	32
GWAS	MITOTIC_PROPHASE	0.16805	0.093844	0.036678	134
GWAS	TRANSCRIPTIONAL_ACTIVATION_OF_MITOCHONDRIAL_BIOGENESIS	0.26023	0.14542	0.036775	52
GWAS	SIGNALING_BY_RECEPTOR_TYROSINE_KINASES	0.085488	0.047792	0.036836	518
iGWAS	DAP12_SIGNALING	0.2482	0.13898	0.037068	27
GWAS	DNA_DOUBLE_STRAND_BREAK_RESPONSE	0.2189	0.123	0.037572	74
GWAS	CD28_DEPENDENT_PI3K_AKT_SIGNALING	0.40332	0.22737	0.038057	22
iGWAS	NR1H3_NR1H2_REGULATE_GENE_EXPRESSION_LINKED_TO_CHOLESTEROL_TRANSPORT_AND_EFFLUX	0.23712	0.13373	0.038111	36
GWAS	HEMOSTASIS	0.078178	0.044343	0.038956	597
GWAS	DDX58_IFIH1_MEDIATED_INDUCTION_OF_INTERFERON_ALPHA_BETA	0.20751	0.11841	0.03986	80
GWAS	NS1_MEDIATED_EFFECTS_ON_HOST_PATHWAYS	0.26132	0.14928	0.040023	41
GWAS	GLOBAL_GENOME_NUCLEOTIDE_EXCISION_REPAIR_GG_NER	0.17486	0.099919	0.040069	80
iGWAS	RHO_GTPASES_ACTIVATE_KTN1	0.3804	0.21786	0.040413	11
iGWAS	NEUROTRANSMITTER_CLEARANCE	0.44995	0.25829	0.040757	9
GWAS	LDL_CLEARANCE	0.4349	0.24981	0.040856	19
iGWAS	FATTY_ACIDS	0.39536	0.22751	0.041137	15
iGWAS	PD_1_SIGNALING	0.37521	0.21608	0.041252	21
GWAS	SYNTHESIS_OF_BILE_ACIDS_AND_BILE_SALTS_VIA_27_HYDROXYCHOLESTEROL	0.52954	0.30526	0.041404	14
GWAS	CONSTITUTIVE_SIGNALING_BY_AKT1_E17K_IN_CANCER	0.36022	0.20766	0.041411	25
iGWAS	ACTIVATED_NTRK2_SIGNALS_THROUGH_FRS2_AND_FRS3	0.39022	0.2253	0.041647000000000003	11
GWAS	COPI_MEDIATED_ANTEROGRADE_TRANSPORT	0.17656	0.10204	0.041791	100
GWAS	TRANSPORT_OF_MATURE_TRANSCRIPT_TO_CYTOPLASM	0.18507	0.10752	0.042606	78
GWAS	NONCANONICAL_ACTIVATION_OF_NOTCH3	0.54446	0.31838	0.043631	8
iGWAS	RUNX3_REGULATES_P14_ARF	0.42185	0.24675	0.043678	10
GWAS	TRAFFICKING_AND_PROCESSING_OF_ENDOSOMAL_TLR	0.48996	0.2874	0.044127	11
GWAS	EFFECTS_OF_PIP2_HYDROLYSIS	0.35839	0.21069	0.044478	26
GWAS	TRANSCRIPTION_OF_E2F_TARGETS_UNDER_NEGATIVE_CONTROL_BY_DREAM_COMPLEX	0.37588	0.221	0.0445	19
iGWAS	TELOMERE_C_STRAND_SYNTHESIS_INITIATION	0.34644	0.20441	0.045062	11
GWAS	COPII_MEDIATED_VESICLE_TRANSPORT	0.2206	0.13033	0.045268	66
iGWAS	RESPIRATORY_SYNCYTIAL_VIRUS_RSV_ATTACHMENT_AND_ENTRY	0.29627	0.17504	0.04528	21
GWAS	AKT_PHOSPHORYLATES_TARGETS_IN_THE_NUCLEUS	0.51894	0.30683	0.045402	9
iGWAS	DISEASES_OF_GLYCOSYLATION	0.11347	0.067109	0.04545	137
GWAS	REGULATION_OF_INSULIN_SECRETION	0.20622	0.12237	0.045986	77
iGWAS	DEFECTIVE_B4GALT1_CAUSES_B4GALT1_CDG_CDG_2D	0.47341	0.28107	0.046073	8
GWAS	HATS_ACETYLATE_HISTONES	0.16513	0.098646	0.047074	132
GWAS	DOWNREGULATION_OF_SMAD2_3_SMAD4_TRANSCRIPTIONAL_ACTIVITY	0.35025	0.20977	0.047505	29
GWAS	SIGNALING_BY_SCF_KIT	0.27989000000000003	0.16781	0.047679	43
iGWAS	PHOSPHORYLATION_OF_THE_APC_C	0.28429	0.17047	0.047703	20
GWAS	TRIGLYCERIDE_METABOLISM	0.31419	0.18855	0.047827	35
GWAS	TRANSCRIPTION_OF_THE_HIV_GENOME	0.19017	0.11418	0.04791	66
GWAS	RUNX1_REGULATES_TRANSCRIPTION_OF_GENES_INVOLVED_IN_DIFFERENTIATION_OF_KERATINOCYTES	0.59029	0.35464	0.048018	8
iGWAS	RUNX3_REGULATES_NOTCH_SIGNALING	0.42506	0.25543	0.048051	13
GWAS	ASPARAGINE_N_LINKED_GLYCOSYLATION	0.098367	0.059114	0.048064	299
GWAS	HDL_REMODELING	0.45558	0.27427	0.048358	10
iGWAS	TRNA_MODIFICATION_IN_THE_NUCLEUS_AND_CYTOSOL	0.20114	0.12112	0.048393	41
GWAS	PKR_MEDIATED_SIGNALING	0.19185	0.11554	0.048412	71
GWAS	ANCHORING_OF_THE_BASAL_BODY_TO_THE_PLASMA_MEMBRANE	0.17394	0.10484	0.048553	94
GWAS	NEGATIVE_REGULATORS_OF_DDX58_IFIH1_SIGNALING	0.30026	0.18105	0.048629	34
GWAS	RUNX1_REGULATES_TRANSCRIPTION_OF_GENES_INVOLVED_IN_INTERLEUKIN_SIGNALING	0.8563	0.51757	0.049028	5
GWAS	HCMV_INFECTION	0.14904	0.090236	0.049311	153
GWAS	PROPIONYL_COA_CATABOLISM	0.76492	0.46381	0.04956	5
iGWAS	DNA_DAMAGE_RECOGNITION_IN_GG_NER	0.20165	0.12255	0.049956	36
GWAS	NF_KB_IS_ACTIVATED_AND_SIGNALS_SURVIVAL	0.46416	0.28216	0.049988	12
iGWAS	APC_C_CDC20_MEDIATED_DEGRADATION_OF_CYCLIN_B	0.25348	0.15452	0.050466	24
iGWAS	XENOBIOTICS	0.31056	0.18933	0.050478	23
GWAS	BIOSYNTHESIS_OF_MARESINS	0.56636	0.34641	0.051041	8
iGWAS	FOXO_MEDIATED_TRANSCRIPTION_OF_OXIDATIVE_STRESS_METABOLIC_AND_NEURONAL_GENES	0.22987	0.14068	0.051134	29
iGWAS	RELEASE_OF_HH_NP_FROM_THE_SECRETING_CELL	0.39491	0.24188	0.05128	8
GWAS	TRANSCRIPTIONAL_REGULATION_BY_RUNX1	0.1177	0.072115	0.051334	226
GWAS	HDACS_DEACETYLATE_HISTONES	0.22391	0.13728	0.051445	87
iGWAS	APC_CDC20_MEDIATED_DEGRADATION_OF_NEK2A	0.24194	0.14846	0.051601	26
GWAS	NOTCH4_INTRACELLULAR_DOMAIN_REGULATES_TRANSCRIPTION	0.43525	0.2671	0.051608	19
iGWAS	POLYMERASE_SWITCHING_ON_THE_C_STRAND_OF_THE_TELOMERE	0.2293	0.14118	0.052177	24
GWAS	SUMOYLATION_OF_TRANSCRIPTION_FACTORS	0.35589	0.22026	0.053078	19
GWAS	TRANSPORT_TO_THE_GOLGI_AND_SUBSEQUENT_MODIFICATION	0.12536	0.077704	0.053344	182
GWAS	DEADENYLATION_DEPENDENT_MRNA_DECAY	0.20558	0.12748	0.05342	56
iGWAS	SIGNALING_BY_LRP5_MUTANTS	0.50375	0.31242	0.053445	6
GWAS	ORGANIC_CATION_TRANSPORT	0.61884	0.38416	0.05361	10
iGWAS	SUMOYLATION_OF_IMMUNE_RESPONSE_PROTEINS	0.32729	0.20348	0.053877	10
GWAS	FORMATION_OF_TC_NER_PRE_INCISION_COMPLEX	0.20212	0.1258	0.054074	49
GWAS	SLC_TRANSPORTER_DISORDERS	0.16326	0.10217	0.055041	94
GWAS	FORMYL_PEPTIDE_RECEPTORS_BIND_FORMYL_PEPTIDES_AND_MANY_OTHER_LIGANDS	0.69436	0.4346	0.055064	8
GWAS	HCMV_LATE_EVENTS	0.17284	0.10822	0.055128	112
GWAS	P75NTR_SIGNALS_VIA_NF_KB	0.39737	0.24885	0.055158	15
iGWAS	KERATAN_SULFATE_BIOSYNTHESIS	0.2197	0.1376	0.055174	28
iGWAS	PRE_NOTCH_PROCESSING_IN_THE_ENDOPLASMIC_RETICULUM	0.61106	0.38298	0.055303	6
GWAS	TRANSPORT_OF_THE_SLBP_DEPENDANT_MATURE_MRNA	0.24247	0.15235	0.055755	36
GWAS	SEMA4D_MEDIATED_INHIBITION_OF_CELL_ATTACHMENT_AND_MIGRATION	0.66112	0.41806	0.056903	8
GWAS	RORA_ACTIVATES_GENE_EXPRESSION	0.40844	0.25834	0.056944	17
GWAS	PEPTIDE_HORMONE_METABOLISM	0.1798	0.11385	0.057137	83
iGWAS	ASPARTATE_AND_ASPARAGINE_METABOLISM	0.36244	0.23015	0.057666	11
GWAS	TELOMERE_EXTENSION_BY_TELOMERASE	0.31478	0.19997	0.05774	22
iGWAS	RNA_POLYMERASE_II_TRANSCRIPTION_TERMINATION	0.14761	0.093779	0.05775	62
iGWAS	TRAFFICKING_OF_MYRISTOYLATED_PROTEINS_TO_THE_CILIUM	0.59555	0.37841	0.057773	4
GWAS	DNA_DOUBLE_STRAND_BREAK_REPAIR	0.12766	0.081206	0.057986	164
iGWAS	ADIPOGENESIS	0.11677	0.074518	0.058566	106
GWAS	TP53_REGULATES_TRANSCRIPTION_OF_ADDITIONAL_CELL_CYCLE_GENES_WHOSE_EXACT_ROLE_IN_THE_P53_PATHWAY_REMAIN_UNCERTAIN	0.33962	0.21698	0.058773	21
iGWAS	PROTEIN_UBIQUITINATION	0.14189	0.090665	0.058801	76
GWAS	TELOMERE_MAINTENANCE	0.15454	0.098762	0.058824	104
iGWAS	FORMATION_OF_ATP_BY_CHEMIOSMOTIC_COUPLING	0.25074	0.16041	0.059028	18
GWAS	CHROMOSOME_MAINTENANCE	0.1411	0.090287	0.05906	129
iGWAS	TRANSCRIPTIONAL_REGULATION_BY_THE_AP_2_TFAP2_FAMILY_OF_TRANSCRIPTION_FACTORS	0.22286	0.14277	0.059271	37
GWAS	SIGNALING_BY_NTRK2_TRKB	0.30562	0.19596	0.059442	25
GWAS	ACTIVATION_OF_THE_MRNA_UPON_BINDING_OF_THE_CAP_BINDING_COMPLEX_AND_EIFS_AND_SUBSEQUENT_BINDING_TO_43S	0.19408	0.12458	0.05964	54
GWAS	NR1H2_NR1H3_REGULATE_GENE_EXPRESSION_TO_CONTROL_BILE_ACID_HOMEOSTASIS	0.51269	0.33009	0.060201	9
GWAS	AQUAPORIN_MEDIATED_TRANSPORT	0.24541	0.15809	0.060299	50
GWAS	ACTIVATION_OF_THE_AP_1_FAMILY_OF_TRANSCRIPTION_FACTORS	0.5899	0.38067	0.060625	10
iGWAS	INHIBITION_OF_THE_PROTEOLYTIC_ACTIVITY_OF_APC_C_REQUIRED_FOR_THE_ONSET_OF_ANAPHASE_BY_MITOTIC_SPINDLE_CHECKPOINT_COMPONENTS	0.2479	0.15998	0.060632	21
GWAS	TRANSCRIPTIONAL_REGULATION_BY_RUNX3	0.1697	0.10987	0.061236	94
iGWAS	RNA_POLYMERASE_I_TRANSCRIPTION	0.12627	0.081751	0.06124	102
iGWAS	COMPLEX_III_ASSEMBLY	0.21601	0.13992	0.061322	24
iGWAS	REGULATION_OF_BETA_CELL_DEVELOPMENT	0.21114	0.13678	0.061347	41
GWAS	DEX_H_BOX_HELICASES_ACTIVATE_TYPE_I_IFN_AND_INFLAMMATORY_CYTOKINES_PRODUCTION	0.50052	0.32501	0.061786	7
iGWAS	SYNTHESIS_OF_ACTIVE_UBIQUITIN_ROLES_OF_E1_AND_E2_ENZYMES	0.23839	0.15521	0.062291	27
GWAS	TRANSPORT_OF_MATURE_MRNAS_DERIVED_FROM_INTRONLESS_TRANSCRIPTS	0.2109	0.13767	0.062777	43
iGWAS	SEROTONIN_NEUROTRANSMITTER_RELEASE_CYCLE	0.30049	0.19622	0.062849	17
GWAS	GENE_SILENCING_BY_RNA	0.14296	0.09336	0.062858	132
iGWAS	DEFECTIVE_LFNG_CAUSES_SCDO3	0.57182	0.37376	0.06303	5
GWAS	THE_ROLE_OF_NEF_IN_HIV_1_REPLICATION_AND_DISEASE_PATHOGENESIS	0.29803	0.19489	0.063112	27
iGWAS	COMPLEMENT_CASCADE	0.18137	0.1192	0.064075	55
GWAS	RUNX3_REGULATES_CDKN1A_TRANSCRIPTION	0.57073	0.37612	0.064591	7
GWAS	TRANSCRIPTION_COUPLED_NUCLEOTIDE_EXCISION_REPAIR_TC_NER	0.1594	0.10525	0.064958	74
iGWAS	DEFECTIVE_CHST6_CAUSES_MCDC1	0.40963	0.27066	0.065089	8
GWAS	SOMITOGENESIS	0.20971	0.13864	0.065192	54
GWAS	FORMATION_OF_INCISION_COMPLEX_IN_GG_NER	0.20963	0.13869	0.065339	39
GWAS	SIGNALING_BY_NOTCH3	0.2261	0.14989	0.065728	47
GWAS	M_PHASE	0.078616	0.052147	0.06584	397
iGWAS	ESTROGEN_STIMULATED_SIGNALING_THROUGH_PRKCZ	0.41923	0.2784	0.066063	6
iGWAS	ADVANCED_GLYCOSYLATION_ENDPRODUCT_RECEPTOR_SIGNALING	0.28869	0.19218	0.066534	13
GWAS	PRC2_METHYLATES_HISTONES_AND_DNA	0.23514	0.15664	0.066673	65
GWAS	PEPTIDE_HORMONE_BIOSYNTHESIS	0.41568	0.27739	0.067003	14
GWAS	REGULATION_OF_PTEN_STABILITY_AND_ACTIVITY	0.18544	0.12438	0.068003	67
GWAS	MITF_M_REGULATED_MELANOCYTE_DEVELOPMENT	0.13375	0.089801	0.068193	133
GWAS	TFAP2_AP_2_FAMILY_REGULATES_TRANSCRIPTION_OF_GROWTH_FACTORS_AND_THEIR_RECEPTORS	0.42292	0.28455	0.06861	15
GWAS	PKMTS_METHYLATE_HISTONE_LYSINES	0.19195	0.12924	0.068759	64
iGWAS	GLYOXYLATE_METABOLISM_AND_GLYCINE_DEGRADATION	0.29022	0.1958	0.069145	19
GWAS	INTERFERON_ALPHA_BETA_SIGNALING	0.19698	0.13294	0.069208	77
GWAS	DEUBIQUITINATION	0.096418	0.065075	0.069225	263
GWAS	TNFR1_INDUCED_NF_KAPPA_B_SIGNALING_PATHWAY	0.27345	0.18465	0.069323	30
iGWAS	RUNX3_REGULATES_CDKN1A_TRANSCRIPTION	0.43114	0.29179	0.069776	7
GWAS	ABC_FAMILY_PROTEINS_MEDIATED_TRANSPORT	0.14943	0.10116	0.069816	99
GWAS	BINDING_AND_UPTAKE_OF_LIGANDS_BY_SCAVENGER_RECEPTORS	0.23065	0.15621	0.069916	42
GWAS	ADRENALINE_NORADRENALINE_INHIBITS_INSULIN_SECRETION	0.28611	0.1941	0.070242	28
iGWAS	VISUAL_PHOTOTRANSDUCTION	0.1175	0.079948	0.070832	91
iGWAS	JOSEPHIN_DOMAIN_DUBS	0.30739	0.20977	0.071422	11
GWAS	SYNTHESIS_OF_GDP_MANNOSE	0.59818	0.40824	0.071433	6
GWAS	APOBEC3G_MEDIATED_RESISTANCE_TO_HIV_1_INFECTION	0.63005	0.43063	0.071735	5
iGWAS	ACTIVATION_OF_PPARGC1A_PGC_1ALPHA_BY_PHOSPHORYLATION	0.38498	0.2632	0.071785	10
iGWAS	SEMA3A_PLEXIN_REPULSION_SIGNALING_BY_INHIBITING_INTEGRIN_ADHESION	0.33173	0.2268	0.071794	13
iGWAS	SHC_MEDIATED_CASCADE_FGFR1	0.2576	0.17614	0.071821	21
GWAS	DNA_METHYLATION	0.2575	0.17633	0.072106	58
GWAS	EARLY_PHASE_OF_HIV_LIFE_CYCLE	0.38849	0.26638	0.072371	14
iGWAS	WAX_AND_PLASMALOGEN_BIOSYNTHESIS	0.44357	0.30425	0.07244	5
GWAS	GRB7_EVENTS_IN_ERBB2_SIGNALING	0.61689	0.42333	0.072538	5
GWAS	REGULATION_OF_NF_KAPPA_B_SIGNALING	0.34926	0.24064	0.073344	17
iGWAS	TRANSCRIPTION_OF_E2F_TARGETS_UNDER_NEGATIVE_CONTROL_BY_DREAM_COMPLEX	0.24825	0.17109	0.073408	19
iGWAS	NFE2L2_REGULATING_TUMORIGENIC_GENES	0.36814	0.25376	0.073433	11
GWAS	RUNX3_REGULATES_BCL2L11_BIM_TRANSCRIPTION	0.6696	0.46202	0.073637	5
iGWAS	SUMOYLATION	0.081613	0.056547	0.074482	179
GWAS	MHC_CLASS_II_ANTIGEN_PRESENTATION	0.13123	0.090928	0.074483	119
iGWAS	DEFECTIVE_F9_ACTIVATION	0.50685	0.35186	0.074875	5
iGWAS	SIGNAL_TRANSDUCTION_BY_L1	0.26222	0.18235	0.075223	20
iGWAS	SHC_RELATED_EVENTS_TRIGGERED_BY_IGF1R	0.37328	0.25973	0.075347	9
GWAS	DISEASES_OF_SIGNAL_TRANSDUCTION_BY_GROWTH_FACTOR_RECEPTORS_AND_SECOND_MESSENGERS	0.071456	0.049876	0.075987	449
iGWAS	FORMATION_OF_TUBULIN_FOLDING_INTERMEDIATES_BY_CCT_TRIC	0.2218	0.15485	0.076033	25
GWAS	NUCLEAR_PORE_COMPLEX_NPC_DISASSEMBLY	0.22958	0.16054	0.076362	36
iGWAS	RNA_POLYMERASE_III_TRANSCRIPTION	0.16405	0.1148	0.076505	39
GWAS	CATION_COUPLED_CHLORIDE_COTRANSPORTERS	0.5568	0.3898	0.076596	7
iGWAS	HYALURONAN_UPTAKE_AND_DEGRADATION	0.28396	0.19879	0.076597	12
iGWAS	IRAK4_DEFICIENCY_TLR2_4	0.24863	0.17461	0.077243	17
GWAS	GLUCOSE_METABOLISM	0.15024	0.10568	0.077559	83
GWAS	NUCLEAR_SIGNALING_BY_ERBB4	0.25247000000000003	0.17779	0.077804	32
GWAS	RNA_POLYMERASE_II_TRANSCRIBES_SNRNA_GENES	0.15715	0.11091	0.078265	74
GWAS	REGULATION_OF_MRNA_STABILITY_BY_PROTEINS_THAT_BIND_AU_RICH_ELEMENTS	0.15417	0.10888	0.078395	86
iGWAS	PHASE_4_RESTING_MEMBRANE_POTENTIAL	0.2813	0.19883	0.078571	19
iGWAS	CARGO_RECOGNITION_FOR_CLATHRIN_MEDIATED_ENDOCYTOSIS	0.11295	0.079848	0.078598	100
GWAS	DISEASES_ASSOCIATED_WITH_GLYCOSYLATION_PRECURSOR_BIOSYNTHESIS	0.30361	0.21466	0.078637	15
iGWAS	SENSING_OF_DNA_DOUBLE_STRAND_BREAKS	0.52987	0.37516	0.078927	6
GWAS	ACTIVATED_PKN1_STIMULATES_TRANSCRIPTION_OF_AR_ANDROGEN_RECEPTOR_REGULATED_GENES_KLK2_AND_KLK3	0.24875	0.17638	0.079236	59
GWAS	REGULATION_OF_MITF_M_DEPENDENT_GENES_INVOLVED_IN_LYSOSOME_BIOGENESIS_AND_AUTOPHAGY	0.40122	0.28458	0.079297	16
GWAS	RA_BIOSYNTHESIS_PATHWAY	0.32877	0.23332	0.07941	22
GWAS	HDL_CLEARANCE	0.56669	0.40251	0.079591	5
GWAS	PI3K_AKT_SIGNALING_IN_CANCER	0.1529	0.10865	0.079677	108
GWAS	MAPK6_MAPK4_SIGNALING	0.15556	0.11075	0.080088	89
GWAS	IKBA_VARIANT_LEADS_TO_EDA_ID	0.49877	0.35631	0.080794	6
GWAS	SIGNALING_BY_NOTCH4	0.15788	0.11282	0.08087	80
GWAS	SYNTHESIS_OF_PC	0.26824	0.19188	0.081074	27
iGWAS	PRESYNAPTIC_DEPOLARIZATION_AND_CALCIUM_CHANNEL_OPENING	0.37624	0.26917	0.081096	11
GWAS	INTERCONVERSION_OF_NUCLEOTIDE_DI_AND_TRIPHOSPHATES	0.26595	0.19045	0.081299	27
iGWAS	ESTROGEN_BIOSYNTHESIS	0.48756	0.34992	0.08177	6
iGWAS	ENHANCED_BINDING_OF_GP1BA_VARIANT_TO_VWF_MULTIMER_COLLAGEN	0.43427	0.31277	0.082507	7
GWAS	FORMATION_OF_THE_EARLY_ELONGATION_COMPLEX	0.21277	0.15325	0.082515	32
iGWAS	REGULATION_OF_GENE_EXPRESSION_IN_ENDOCRINE_COMMITTED_NEUROG3_PROGENITOR_CELLS	0.57652	0.41626	0.083035	5
GWAS	TETRAHYDROBIOPTERIN_BH4_SYNTHESIS_RECYCLING_SALVAGE_AND_REGULATION	0.43462	0.31396	0.083141	10
iGWAS	RUNX1_REGULATES_TRANSCRIPTION_OF_GENES_INVOLVED_IN_INTERLEUKIN_SIGNALING	0.55554	0.40153	0.083255	5
iGWAS	NOTCH4_INTRACELLULAR_DOMAIN_REGULATES_TRANSCRIPTION	0.28657	0.20722	0.083355	19
GWAS	RECEPTOR_MEDIATED_MITOPHAGY	0.43795	0.31732	0.08378	10
GWAS	SYNTHESIS_OF_ACTIVE_UBIQUITIN_ROLES_OF_E1_AND_E2_ENZYMES	0.27574	0.20007	0.084077	27
GWAS	TAK1_DEPENDENT_IKK_AND_NF_KAPPA_B_ACTIVATION	0.19626	0.14251	0.084245	41
iGWAS	ABERRANT_REGULATION_OF_MITOTIC_EXIT_IN_CANCER_DUE_TO_RB1_DEFECTS	0.22399	0.16266	0.084262	20
GWAS	GPER1_SIGNALING	0.22048	0.16127	0.085807	45
GWAS	COSTIMULATION_BY_THE_CD28_FAMILY	0.18617	0.13624	0.08591	66
GWAS	EPIGENETIC_REGULATION_OF_GENE_EXPRESSION	0.091674	0.067106	0.085959	242
iGWAS	EARLY_SARS_COV_2_INFECTION_EVENTS	0.18355	0.13438	0.085994	34
GWAS	SEROTONIN_AND_MELATONIN_BIOSYNTHESIS	0.78487	0.57508	0.086169	4
iGWAS	FRS_MEDIATED_FGFR1_SIGNALING	0.22407	0.1643	0.086326	23
iGWAS	COMPLEX_I_BIOGENESIS	0.1338	0.098487	0.087149	60
GWAS	DUAL_INCISION_IN_TC_NER	0.15953	0.11761	0.087496	61
iGWAS	RUNX1_INTERACTS_WITH_CO_FACTORS_WHOSE_PRECISE_EFFECT_ON_RUNX1_TARGETS_IS_NOT_KNOWN	0.17924	0.13272	0.088447	36
GWAS	MITOPHAGY	0.20174	0.14944	0.088518	38
GWAS	RUNX3_REGULATES_NOTCH_SIGNALING	0.44423	0.32926	0.088653	13
GWAS	NEGATIVE_REGULATION_OF_FLT3	0.35769	0.26528	0.088778	15
GWAS	SIGNALING_BY_NODAL	0.30572	0.22722	0.089245	21
GWAS	SIGNALING_BY_CYTOSOLIC_FGFR1_FUSION_MUTANTS	0.39376	0.2931	0.089573	18
GWAS	RUNX3_REGULATES_WNT_SIGNALING	0.58867	0.43865	0.089804	8
iGWAS	E2F_MEDIATED_REGULATION_OF_DNA_REPLICATION	0.22421	0.16708	0.089809	19
GWAS	GLUCAGON_LIKE_PEPTIDE_1_GLP1_REGULATES_INSULIN_SECRETION	0.21601	0.1614	0.090391	42
iGWAS	ACTIVATION_OF_SMO	0.24415	0.18265	0.090667	18
iGWAS	FERTILIZATION	0.20353	0.15386	0.092952	26
iGWAS	GAP_JUNCTION_ASSEMBLY	0.18819	0.14266	0.093569	35
GWAS	CYTOSOLIC_TRNA_AMINOACYLATION	0.25236	0.19188	0.094222	24
GWAS	DISEASES_OF_PROGRAMMED_CELL_DEATH	0.15218	0.11595	0.0947	95
GWAS	SUMOYLATION_OF_RNA_BINDING_PROTEINS	0.18387	0.14018	0.094836	47
iGWAS	RUNX3_REGULATES_WNT_SIGNALING	0.44619	0.34031	0.094916	8
GWAS	Z_DECAY_DEGRADATION_OF_MATERNAL_MRNAS_BY_ZYGOTICALLY_EXPRESSED_FACTORS	0.37887	0.28935	0.095215	12
GWAS	G1_S_SPECIFIC_TRANSCRIPTION	0.25082	0.19182	0.095516	28
GWAS	INTERLEUKIN_6_SIGNALING	0.45196	0.34691	0.096328	11
GWAS	GASTRULATION	0.12237	0.093991	0.096474	124
GWAS	SUMO_IS_PROTEOLYTICALLY_PROCESSED	0.44117	0.33977	0.097079	6
GWAS	HOMOLOGY_DIRECTED_REPAIR	0.11665	0.089892	0.097206	134
GWAS	PTEN_REGULATION	0.11342000000000001	0.087437	0.097288	135
GWAS	REGULATION_OF_ENDOGENOUS_RETROELEMENTS_BY_PIWI_INTERACTING_RNAS_PIRNAS	0.15517	0.11991	0.097838	90
iGWAS	AEROBIC_RESPIRATION_AND_RESPIRATORY_ELECTRON_TRANSPORT	0.062997	0.048695	0.097894	239
GWAS	REGULATION_OF_HMOX1_EXPRESSION_AND_ACTIVITY	0.59169	0.45748	0.097951	5
GWAS	NPAS4_REGULATES_EXPRESSION_OF_TARGET_GENES	0.30785	0.23821	0.098135	21
iGWAS	MYOCLONIC_EPILEPSY_OF_LAFORA	0.34514	0.26781	0.098747	9
GWAS	SIGNALING_BY_ALK_IN_CANCER	0.14278	0.11091	0.098986	90
iGWAS	SIGNALING_BY_FLT3_ITD_AND_TKD_MUTANTS	0.27741	0.21561	0.099119	16
GWAS	PHOSPHATE_BOND_HYDROLYSIS_BY_NTPDASE_PROTEINS	0.40646	0.3161	0.099256	8
GWAS	ISG15_ANTIVIRAL_MECHANISM	0.14356	0.112	0.099958	74
GWAS	EPH_EPHRIN_MEDIATED_REPULSION_OF_CELLS	0.18822	0.14685	0.099987	50
GWAS	G0_AND_EARLY_G1	0.22768	0.17828	0.10079	27
iGWAS	GRB2_EVENTS_IN_ERBB2_SIGNALING	0.26617	0.20853	0.10092	16
GWAS	NEF_MEDIATES_DOWN_MODULATION_OF_CELL_SURFACE_RECEPTORS_BY_RECRUITING_THEM_TO_CLATHRIN_ADAPTERS	0.27749	0.21744	0.10095	20
iGWAS	ASSOCIATION_OF_TRIC_CCT_WITH_TARGET_PROTEINS_DURING_BIOSYNTHESIS	0.14893	0.11671	0.10097	38
GWAS	INTERLEUKIN_1_SIGNALING	0.11788	0.092634	0.1016	110
GWAS	DOWNREGULATION_OF_ERBB2_SIGNALING	0.24502	0.19268	0.10176	29
GWAS	METABOLISM_OF_ANGIOTENSINOGEN_TO_ANGIOTENSINS	0.39365	0.31025	0.10227	15
iGWAS	CONDENSATION_OF_PROMETAPHASE_CHROMOSOMES	0.3059	0.24144	0.10259	11
GWAS	NOTCH3_INTRACELLULAR_DOMAIN_REGULATES_TRANSCRIPTION	0.29258	0.23112	0.10278	23
iGWAS	EPIGENETIC_REGULATION_OF_GENE_EXPRESSION	0.065731	0.051933	0.10282	242
iGWAS	FATTY_ACID_METABOLISM	0.078616	0.062224	0.10322	168
iGWAS	SENSORY_PERCEPTION	0.054322	0.043112	0.10384	558
GWAS	CELLULAR_SENESCENCE	0.10152	0.080869	0.10469	187
iGWAS	SIGNALING_BY_NTRK2_TRKB	0.19134	0.15247	0.10476	25
iGWAS	KERATAN_SULFATE_KERATIN_METABOLISM	0.1521	0.12128	0.10491	36
GWAS	NR1H2_NR1H3_REGULATE_GENE_EXPRESSION_TO_LIMIT_CHOLESTEROL_UPTAKE	0.48136	0.38388	0.10494	5
GWAS	DOWNREGULATION_OF_ERBB2_ERBB3_SIGNALING	0.33212	0.26487	0.10495	13
GWAS	BINDING_OF_TCF_LEF_CTNNB1_TO_TARGET_GENE_PROMOTERS	0.56389	0.45006	0.10512	8
GWAS	ASSEMBLY_OF_COLLAGEN_FIBRILS_AND_OTHER_MULTIMERIC_STRUCTURES	0.18905	0.15134	0.1058	59
GWAS	EXTENSION_OF_TELOMERES	0.16401	0.1314	0.10599	48
GWAS	RHOF_GTPASE_CYCLE	0.22473	0.18022	0.10622	39
GWAS	TP53_REGULATES_TRANSCRIPTION_OF_DNA_REPAIR_GENES	0.14429	0.11602	0.10682	61
iGWAS	DEFECTS_IN_BIOTIN_BTN_METABOLISM	0.31055	0.2502	0.10727	8
GWAS	REGULATION_OF_TBK1_IKK_IKBKE_MEDIATED_ACTIVATION_OF_IRF3_IRF7	0.37249	0.30023	0.10737	14
GWAS	BIOTIN_TRANSPORT_AND_METABOLISM	0.37805	0.30485	0.10747	10
iGWAS	RAS_SIGNALING_DOWNSTREAM_OF_NF1_LOSS_OF_FUNCTION_VARIANTS	0.3665	0.29565	0.10756	7
GWAS	ADORA2B_MEDIATED_ANTI_INFLAMMATORY_CYTOKINES_PRODUCTION	0.19838	0.16011	0.10767	42
GWAS	FOLDING_OF_ACTIN_BY_CCT_TRIC	0.39142	0.31615	0.10785	10
iGWAS	MET_ACTIVATES_RAS_SIGNALING	0.30607	0.24781	0.1084	11
iGWAS	ZINC_INFLUX_INTO_CELLS_BY_THE_SLC39_GENE_FAMILY	0.27851	0.22568	0.10859	10
GWAS	SCAVENGING_BY_CLASS_F_RECEPTORS	0.47392	0.38401	0.10859	6
GWAS	LAMININ_INTERACTIONS	0.25371	0.20585	0.10889	28
GWAS	SPRY_REGULATION_OF_FGF_SIGNALING	0.32384	0.26334	0.10941	16
GWAS	MITOCHONDRIAL_BIOGENESIS	0.13128	0.10677	0.10944	89
GWAS	ABACAVIR_ADME	0.43256	0.35201	0.10958	9
GWAS	PKA_MEDIATED_PHOSPHORYLATION_OF_KEY_METABOLIC_FACTORS	0.62888	0.51181	0.1096	4
GWAS	TRANSCRIPTIONAL_REGULATION_OF_GRANULOPOIESIS	0.16393	0.13343	0.10962	83
GWAS	MYD88_INDEPENDENT_TLR4_CASCADE	0.12279	0.099952	0.10965	104
iGWAS	DEFECTS_OF_CONTACT_ACTIVATION_SYSTEM_CAS_AND_KALLIKREIN_KININ_SYSTEM_KKS	0.26467	0.21553	0.10973	14
GWAS	FORMATION_OF_WDR5_CONTAINING_HISTONE_MODIFYING_COMPLEXES	0.20788	0.16937	0.10984	39
GWAS	METALLOPROTEASE_DUBS	0.23066	0.18806	0.11002	36
GWAS	MITOTIC_G1_PHASE_AND_G1_S_TRANSITION	0.10071	0.082418	0.11087	144
GWAS	VITAMIN_D_CALCIFEROL_METABOLISM	0.37708	0.30861	0.11089	12
GWAS	GLUTATHIONE_CONJUGATION	0.23671	0.1939	0.11109	35
GWAS	GENERATION_OF_SECOND_MESSENGER_MOLECULES	0.25999	0.21333	0.11148	30
iGWAS	ACTIVATION_OF_NIMA_KINASES_NEK9_NEK6_NEK7	0.42326	0.3474	0.11155	7
iGWAS	DEX_H_BOX_HELICASES_ACTIVATE_TYPE_I_IFN_AND_INFLAMMATORY_CYTOKINES_PRODUCTION	0.30687	0.25208	0.11174	7
iGWAS	POLYMERASE_SWITCHING	0.22766	0.18715	0.11192	12
GWAS	INTEGRATION_OF_ENERGY_METABOLISM	0.12481	0.10281	0.11238	106
iGWAS	REGULATION_OF_GENE_EXPRESSION_IN_BETA_CELLS	0.22302	0.18372	0.1124	21
GWAS	EXTRA_NUCLEAR_ESTROGEN_SIGNALING	0.14631	0.12065	0.11263	74
iGWAS	HEPARAN_SULFATE_HEPARIN_HS_GAG_METABOLISM	0.13705	0.11302	0.11265	52
iGWAS	DEACTIVATION_OF_THE_BETA_CATENIN_TRANSACTIVATING_COMPLEX	0.16302	0.13475	0.11319	39
iGWAS	AMPK_INHIBITS_CHREBP_TRANSCRIPTIONAL_ACTIVATION_ACTIVITY	0.30385	0.2516	0.11359	8
iGWAS	BIOTIN_TRANSPORT_AND_METABOLISM	0.28565	0.23655	0.11361	10
GWAS	NOTCH2_INTRACELLULAR_DOMAIN_REGULATES_TRANSCRIPTION	0.35998	0.29816	0.11366	11
iGWAS	UREA_CYCLE	0.25681	0.21287	0.11384	9
iGWAS	FOLDING_OF_ACTIN_BY_CCT_TRIC	0.2958	0.24529	0.11393	10
GWAS	CREB_PHOSPHORYLATION	0.45991	0.38143	0.11396	6
GWAS	NUCLEAR_RECEPTOR_TRANSCRIPTION_PATHWAY	0.18327	0.15201	0.11398	51
iGWAS	PROCESSIVE_SYNTHESIS_ON_THE_LAGGING_STRAND	0.22852	0.18981	0.11432	13
GWAS	FRUCTOSE_CATABOLISM	0.4931	0.41062	0.11491	5
iGWAS	INTEGRATION_OF_ENERGY_METABOLISM	0.095748	0.079983	0.11564	106
GWAS	BMAL1_CLOCK_NPAS2_ACTIVATES_CIRCADIAN_GENE_EXPRESSION	0.25323	0.21192	0.11606	26
iGWAS	DOPAMINE_NEUROTRANSMITTER_RELEASE_CYCLE	0.2263	0.18949	0.1162	21
GWAS	DNA_DAMAGE_TELOMERE_STRESS_INDUCED_SENESCENCE	0.15719	0.13175	0.11642	75
GWAS	RAP1_SIGNALLING	0.2986	0.25098	0.11709	16
GWAS	REGULATION_OF_NFE2L2_GENE_EXPRESSION	0.41801	0.35168	0.1173	8
GWAS	REPRESSION_OF_WNT_TARGET_GENES	0.38526	0.32463	0.11767	14
GWAS	ABC_TRANSPORTERS_IN_LIPID_HOMEOSTASIS	0.30156	0.25423	0.11779	17
GWAS	REGULATION_OF_TP53_ACTIVITY_THROUGH_ASSOCIATION_WITH_CO_FACTORS	0.30374	0.25641	0.1181	14
GWAS	RHO_GTPASES_ACTIVATE_KTN1	0.33209	0.28071	0.11841	11
GWAS	MRNA_CAPPING	0.19009	0.16073	0.11848	28
GWAS	BASIGIN_INTERACTIONS	0.23372	0.19795	0.11887	24
GWAS	SENSORY_PROCESSING_OF_SOUND	0.15039	0.12757	0.11922	72
iGWAS	RUNX3_REGULATES_BCL2L11_BIM_TRANSCRIPTION	0.42255	0.35844	0.11923	5
iGWAS	NFE2L2_REGULATES_PENTOSE_PHOSPHATE_PATHWAY_GENES	0.38875	0.32988	0.11931	7
iGWAS	CLASS_I_PEROXISOMAL_MEMBRANE_PROTEIN_IMPORT	0.20743	0.17628	0.11967	18
iGWAS	ELECTRIC_TRANSMISSION_ACROSS_GAP_JUNCTIONS	0.41529	0.35323	0.11987	5
GWAS	INTRA_GOLGI_TRAFFIC	0.20095	0.17128	0.12035	43
GWAS	PRE_NOTCH_PROCESSING_IN_GOLGI	0.2728	0.23263	0.12047	18
GWAS	ENDOSOMAL_VACUOLAR_PATHWAY	0.4265	0.36505	0.12134	11
GWAS	ACTIVATION_OF_GENE_EXPRESSION_BY_SREBF_SREBP	0.17873	0.15298	0.12136	41
iGWAS	TRANSCRIPTIONAL_REGULATION_BY_E2F6	0.14606	0.12519	0.12167	32
GWAS	HIV_TRANSCRIPTION_ELONGATION	0.15861	0.13631	0.12231	42
GWAS	RNA_POLYMERASE_I_TRANSCRIPTION	0.12332	0.10618	0.12276	102
iGWAS	RAB_GERANYLGERANYLATION	0.11833	0.10205	0.12312	57
GWAS	RESOLUTION_OF_D_LOOP_STRUCTURES	0.20761	0.17906	0.12315	35
GWAS	M_DECAY_DEGRADATION_OF_MATERNAL_MRNAS_BY_MATERNALLY_STORED_FACTORS	0.20239	0.17469	0.12332	33
GWAS	MITOTIC_PROMETAPHASE	0.08463	0.07305	0.12333	193
GWAS	TRANSCRIPTIONAL_AND_POST_TRANSLATIONAL_REGULATION_OF_MITF_M_EXPRESSION_AND_ACTIVITY	0.16174	0.13967	0.12344	50
iGWAS	HIV_TRANSCRIPTION_INITIATION	0.12628	0.10919	0.12374	43
GWAS	FORMATION_OF_SENESCENCE_ASSOCIATED_HETEROCHROMATIN_FOCI_SAHF	0.24696	0.21367	0.1239	17
iGWAS	DISEASES_ASSOCIATED_WITH_GLYCOSYLATION_PRECURSOR_BIOSYNTHESIS	0.1919	0.16654	0.12461	15
GWAS	AMINO_ACID_TRANSPORT_ACROSS_THE_PLASMA_MEMBRANE	0.22353	0.19449	0.12522	30
GWAS	FRUCTOSE_METABOLISM	0.41153	0.35811	0.12525	7
iGWAS	TFAP2A_ACTS_AS_A_TRANSCRIPTIONAL_REPRESSOR_DURING_RETINOIC_ACID_INDUCED_CELL_DIFFERENTIATION	0.38998	0.33974	0.12551	5
GWAS	FORMATION_OF_THE_BETA_CATENIN_TCF_TRANSACTIVATING_COMPLEX	0.15983	0.13934	0.12568	85
GWAS	NUCLEAR_ENVELOPE_BREAKDOWN	0.1568	0.13682	0.12589	52
iGWAS	PROCESSING_OF_INTRONLESS_PRE_MRNAS	0.18766	0.16409	0.12639	19
iGWAS	RUNX1_AND_FOXP3_CONTROL_THE_DEVELOPMENT_OF_REGULATORY_T_LYMPHOCYTES_TREGS	0.32935	0.28809	0.12648	9
GWAS	PREGNENOLONE_BIOSYNTHESIS	0.32492	0.28484	0.12701	12
GWAS	UNFOLDED_PROTEIN_RESPONSE_UPR	0.1121	0.098315	0.1271	89
iGWAS	PLATELET_AGGREGATION_PLUG_FORMATION	0.14144	0.1241	0.12721	39
GWAS	GLYCEROPHOSPHOLIPID_BIOSYNTHESIS	0.10578	0.092942	0.12753	124
GWAS	VXPX_CARGO_TARGETING_TO_CILIUM	0.25622	0.22525	0.12768	20
GWAS	ACTIVATED_NTRK2_SIGNALS_THROUGH_PI3K	0.48394	0.42721	0.12866	7
GWAS	MATURATION_OF_SARS_COV_1_NUCLEOPROTEIN	0.34409	0.30375	0.12866	11
iGWAS	HDR_THROUGH_MMEJ_ALT_NHEJ	0.22728	0.20092	0.12899	12
GWAS	SIGNALING_BY_ERBB2	0.16854	0.14921	0.12935	50
GWAS	SIGNAL_ATTENUATION	0.44401	0.39323	0.12943	10
iGWAS	ECM_PROTEOGLYCANS	0.11313	0.10034	0.12978	73
GWAS	G_PROTEIN_BETA_GAMMA_SIGNALLING	0.19887	0.17645	0.12987	30
GWAS	REGULATION_OF_RUNX1_EXPRESSION_AND_ACTIVITY	0.29833	0.26504	0.13018	17
iGWAS	BRANCHED_CHAIN_AMINO_ACID_CATABOLISM	0.18943	0.16833	0.13024	20
GWAS	SYNTHESIS_OF_PE	0.29704	0.26401	0.13028	13
GWAS	ALK_MUTANTS_BIND_TKIS	0.37478	0.33323	0.13036	12
iGWAS	EVASION_BY_RSV_OF_HOST_INTERFERON_RESPONSES	0.17214	0.15314	0.13051	35
iGWAS	SIGNALING_BY_FLT3_FUSION_PROTEINS	0.22087	0.19672	0.13078	19
iGWAS	HDL_ASSEMBLY	0.3369	0.30008	0.13079	8
GWAS	MITOTIC_G2_G2_M_PHASES	0.082056	0.073117	0.13089	192
GWAS	DOWNREGULATION_OF_ERBB4_SIGNALING	0.48054	0.42879	0.13122	9
iGWAS	CHONDROITIN_SULFATE_DERMATAN_SULFATE_METABOLISM	0.13319	0.11894	0.1314	45
iGWAS	LRR_FLII_INTERACTING_PROTEIN_1_LRRFIP1_ACTIVATES_TYPE_I_IFN_PRODUCTION	0.49591	0.44381	0.13192	5
GWAS	TRANSPORT_OF_RCBL_WITHIN_THE_BODY	0.4824	0.43318	0.13273	8
GWAS	CHREBP_ACTIVATES_METABOLIC_GENE_EXPRESSION	0.39068	0.3512	0.13299	8
GWAS	G_ALPHA_Q_SIGNALLING_EVENTS	0.085275	0.076826	0.13351	207
GWAS	ACTIVATION_OF_MATRIX_METALLOPROTEINASES	0.22743	0.20498	0.13361	31
iGWAS	SHC1_EVENTS_IN_ERBB4_SIGNALING	0.26173	0.236	0.13372	14
iGWAS	CD22_MEDIATED_BCR_REGULATION	0.3498	0.31559	0.13386	5
iGWAS	N_GLYCAN_ANTENNAE_ELONGATION_IN_THE_MEDIAL_TRANS_GOLGI	0.18847	0.17015	0.13401	26
GWAS	TOLL_LIKE_RECEPTOR_CASCADES	0.089993	0.081288	0.13414	161
iGWAS	CYTOCHROME_P450_ARRANGED_BY_SUBSTRATE_TYPE	0.12335	0.11145	0.1342	64
GWAS	REGULATION_OF_GENE_EXPRESSION_IN_EARLY_PANCREATIC_PRECURSOR_CELLS	0.47463	0.42938	0.13451	8
GWAS	SIGNALING_BY_ERBB4	0.15232	0.13839	0.13553	57
GWAS	REGULATION_OF_KIT_SIGNALING	0.31767	0.28892	0.13578	16
GWAS	CLATHRIN_MEDIATED_ENDOCYTOSIS	0.095981	0.087544	0.13647	139
GWAS	TRANSPORT_OF_BILE_SALTS_AND_ORGANIC_ACIDS_METAL_IONS_AND_AMINE_COMPOUNDS	0.13164	0.12008	0.1365	82
iGWAS	TRANSPORT_AND_SYNTHESIS_OF_PAPS	0.31319	0.28655	0.13722	6
iGWAS	SENSORY_PERCEPTION_OF_SALTY_TASTE	0.37564	0.34375	0.13725	6
GWAS	OPIOID_SIGNALLING	0.12031	0.11026	0.13761	89
iGWAS	EXTRINSIC_PATHWAY_OF_FIBRIN_CLOT_FORMATION	0.56197	0.5159	0.13802	4
GWAS	UB_SPECIFIC_PROCESSING_PROTEASES	0.084428	0.077512	0.13804	190
GWAS	NA_CL_DEPENDENT_NEUROTRANSMITTER_TRANSPORTERS	0.3196	0.29414	0.13862	18
iGWAS	NCAM_SIGNALING_FOR_NEURITE_OUT_GROWTH	0.11408	0.10501	0.13868	62
iGWAS	TRANSMISSION_ACROSS_CHEMICAL_SYNAPSES	0.057686	0.053139	0.13884	254
iGWAS	NPAS4_REGULATES_EXPRESSION_OF_TARGET_GENES	0.20031	0.18478	0.13918	21
iGWAS	LIPOPHAGY	0.30243	0.27952	0.13964	9
GWAS	PERK_REGULATES_GENE_EXPRESSION	0.18169	0.16814	0.13995	31
iGWAS	G2_M_DNA_REPLICATION_CHECKPOINT	0.41338	0.3831	0.1403	5
GWAS	FC_EPSILON_RECEPTOR_FCERI_SIGNALING	0.098377	0.091233	0.14046	127
GWAS	CD28_DEPENDENT_VAV1_PATHWAY	0.34939	0.32453	0.14084	11
GWAS	INTRACELLULAR_SIGNALING_BY_SECOND_MESSENGERS	0.065989	0.061295	0.14084	305
GWAS	P75NTR_RECRUITS_SIGNALLING_COMPLEXES	0.30432	0.28271	0.14088	12
GWAS	MUSCARINIC_ACETYLCHOLINE_RECEPTORS	0.52364	0.48651	0.1409	5
iGWAS	CONVERSION_FROM_APC_C_CDC20_TO_APC_C_CDH1_IN_LATE_ANAPHASE	0.17266	0.16046	0.14097	20
GWAS	TRAF6_MEDIATED_NF_KB_ACTIVATION	0.18845	0.17572	0.14177	24
GWAS	TRANSCRIPTIONAL_REGULATION_BY_VENTX	0.16543	0.15446	0.14209	39
iGWAS	DISEASES_OF_IMMUNE_SYSTEM	0.14999	0.14009	0.14217	29
GWAS	PHASE_I_FUNCTIONALIZATION_OF_COMPOUNDS	0.12169	0.11371	0.14228	102
GWAS	ADIPOGENESIS	0.10247	0.095772	0.14232	106
GWAS	INCRETIN_SYNTHESIS_SECRETION_AND_INACTIVATION	0.23341	0.2183	0.14249	23
GWAS	PI3K_EVENTS_IN_ERBB2_SIGNALING	0.3096	0.28964	0.14256	16
GWAS	PROTEIN_REPAIR	0.5423	0.50788	0.14282	6
iGWAS	LIGAND_RECEPTOR_INTERACTIONS	0.31817	0.29869	0.14339	8
GWAS	ZINC_TRANSPORTERS	0.26152	0.24565	0.14354	15
GWAS	DCC_MEDIATED_ATTRACTIVE_SIGNALING	0.33543	0.31534	0.14374	14
GWAS	REGULATION_OF_SIGNALING_BY_NODAL	0.39091	0.36759	0.1438	10
iGWAS	SEMA4D_MEDIATED_INHIBITION_OF_CELL_ATTACHMENT_AND_MIGRATION	0.34469	0.32429	0.14392	8
iGWAS	KETONE_BODY_METABOLISM	0.27655	0.2604	0.14412	10
GWAS	DEFECTIVE_LFNG_CAUSES_SCDO3	0.51135	0.48173	0.14424	5
GWAS	ANTI_INFLAMMATORY_RESPONSE_FAVOURING_LEISHMANIA_PARASITE_INFECTION	0.1271	0.11985	0.14447	75
iGWAS	IMMUNOREGULATORY_INTERACTIONS_BETWEEN_A_LYMPHOID_AND_A_NON_LYMPHOID_CELL	0.084501	0.079832	0.14493	125
iGWAS	RECYCLING_OF_EIF2_GDP	0.24726	0.23364	0.14497	7
iGWAS	DOWNSTREAM_SIGNALING_OF_ACTIVATED_FGFR1	0.15202	0.14373	0.14511	31
GWAS	VASOPRESSIN_REGULATES_RENAL_WATER_HOMEOSTASIS_VIA_AQUAPORINS	0.17841	0.16901	0.14559	42
GWAS	CARGO_RECOGNITION_FOR_CLATHRIN_MEDIATED_ENDOCYTOSIS	0.10831	0.10266	0.1457	100
GWAS	RHO_GTPASES_ACTIVATE_CIT	0.25411	0.2412	0.14606	19
GWAS	SIGNALING_BY_INSULIN_RECEPTOR	0.12527	0.11895	0.14614	80
iGWAS	MITOCHONDRIAL_FATTY_ACID_BETA_OXIDATION	0.13268	0.12611	0.1464	35
iGWAS	REGULATION_OF_LOCALIZATION_OF_FOXO_TRANSCRIPTION_FACTORS	0.22961	0.21835	0.14651	11
GWAS	NGF_STIMULATED_TRANSCRIPTION	0.16859	0.16066	0.14701	38
iGWAS	FORMATION_OF_AXIAL_MESODERM	0.24374	0.23298	0.14774	14
iGWAS	REGULATION_OF_CDH19_EXPRESSION_AND_FUNCTION	0.28106	0.26865	0.14774	7
GWAS	DARPP_32_EVENTS	0.22107	0.2117	0.14818	24
GWAS	INHIBITION_OF_DNA_RECOMBINATION_AT_TELOMERE	0.14658	0.14043	0.1483	62
iGWAS	SMAD2_SMAD3_SMAD4_HETEROTRIMER_REGULATES_TRANSCRIPTION	0.13776	0.13205	0.14842	36
iGWAS	TRANSCRIPTIONAL_REGULATION_BY_VENTX	0.12502	0.1199	0.14856	39
iGWAS	TRANSLOCATION_OF_SLC2A4_GLUT4_TO_THE_PLASMA_MEMBRANE	0.099159	0.095291	0.14904	70
GWAS	TOLL_LIKE_RECEPTOR_9_TLR9_CASCADE	0.10085	0.096955	0.14915	102
iGWAS	TNFR1_MEDIATED_CERAMIDE_PRODUCTION	0.30932	0.29752	0.14925	6
iGWAS	PROCESSING_OF_CAPPED_INTRONLESS_PRE_MRNA	0.13468	0.12955	0.14926	28
iGWAS	RUNX2_REGULATES_BONE_DEVELOPMENT	0.16821	0.16195	0.1495	29
iGWAS	SIGNALING_BY_FGFR4_IN_DISEASE	0.22739	0.22032	0.15102	11
iGWAS	TRANSPORT_OF_MATURE_TRANSCRIPT_TO_CYTOPLASM	0.086328	0.083641	0.15102	78
iGWAS	TP53_REGULATES_TRANSCRIPTION_OF_GENES_INVOLVED_IN_G2_CELL_CYCLE_ARREST	0.18627	0.18067	0.15128	18
iGWAS	BETA_OXIDATION_OF_PRISTANOYL_COA	0.28878	0.2802	0.15136	9
GWAS	RNA_POLYMERASE_III_TRANSCRIPTION_TERMINATION	0.19574	0.19036	0.15192	21
GWAS	INTERACTION_WITH_CUMULUS_CELLS_AND_THE_ZONA_PELLUCIDA	0.30486	0.29665	0.15206	11
iGWAS	NEUROTOXICITY_OF_CLOSTRIDIUM_TOXINS	0.22518	0.21917	0.15212	10
GWAS	REGULATION_OF_CHOLESTEROL_BIOSYNTHESIS_BY_SREBP_SREBF	0.143	0.13938999999999999	0.15247	53
iGWAS	PARACETAMOL_ADME	0.17549	0.17133	0.15286	26
GWAS	NUCLEOTIDE_SALVAGE	0.23303	0.22764	0.15299	21
iGWAS	REGULATION_OF_ENDOGENOUS_RETROELEMENTS_BY_KRAB_ZFP_PROTEINS	0.092139	0.09005	0.15311	100
GWAS	PYRIMIDINE_SALVAGE	0.31776	0.3107	0.15322	10
GWAS	COPI_INDEPENDENT_GOLGI_TO_ER_RETROGRADE_TRAFFIC	0.14202	0.13892	0.15333	51
GWAS	DEATH_RECEPTOR_SIGNALING	0.088718	0.086904	0.15366	143
iGWAS	CARNITINE_METABOLISM	0.20777	0.20356	0.15371	13
iGWAS	THYROXINE_BIOSYNTHESIS	0.25472	0.24967	0.15382	10
GWAS	SARS_COV_1_MODULATES_HOST_TRANSLATION_MACHINERY	0.16123	0.15808	0.15388	33
GWAS	CYCLIN_A_CDK2_ASSOCIATED_EVENTS_AT_S_PHASE_ENTRY	0.10522	0.1032	0.15399	84
iGWAS	SYNTHESIS_OF_16_20_HYDROXYEICOSATETRAENOIC_ACIDS_HETE	0.29138	0.28695	0.15495	9
GWAS	BIOSYNTHESIS_OF_SPECIALIZED_PRORESOLVING_MEDIATORS_SPMS	0.23389	0.23045	0.15507	19
iGWAS	FORMATION_OF_THE_ANTERIOR_NEURAL_PLATE	0.29354	0.28953	0.15533	11
iGWAS	RUNX1_REGULATES_GENES_INVOLVED_IN_MEGAKARYOCYTE_DIFFERENTIATION_AND_PLATELET_FUNCTION	0.099127	0.097844	0.15551	88
GWAS	TANDEM_PORE_DOMAIN_POTASSIUM_CHANNELS	0.32691	0.32282	0.15562	12
iGWAS	SARS_COV_1_TARGETS_HOST_INTRACELLULAR_SIGNALLING_AND_REGULATORY_PATHWAYS	0.19881	0.19725	0.15676	16
iGWAS	N_GLYCAN_ANTENNAE_ELONGATION	0.23158	0.22997	0.15697	15
GWAS	EPITHELIAL_MESENCHYMAL_TRANSITION_EMT_DURING_GASTRULATION	0.34712	0.34474	0.157	7
GWAS	MET_PROMOTES_CELL_MOTILITY	0.18436	0.18315	0.15707	41
GWAS	RNA_POLYMERASE_II_PRE_TRANSCRIPTION_EVENTS	0.10903	0.10848	0.15743	77
GWAS	FORMATION_OF_XYLULOSE_5_PHOSPHATE	0.43576	0.43395	0.15765	5
GWAS	DISEASES_OF_CARBOHYDRATE_METABOLISM	0.17603	0.17586	0.15843	32
GWAS	AUF1_HNRNP_D0_BINDS_AND_DESTABILIZES_MRNA	0.14107	0.14115	0.1588	54
GWAS	RECRUITMENT_OF_NUMA_TO_MITOTIC_CENTROSOMES	0.11017	0.11026	0.15886	89
GWAS	TRANSCRIPTIONAL_ACTIVITY_OF_SMAD2_SMAD3_SMAD4_HETEROTRIMER	0.15309	0.15326	0.15892	49
GWAS	REGULATION_OF_ENDOGENOUS_RETROELEMENTS	0.095321	0.095486	0.15908	135
GWAS	PRESYNAPTIC_FUNCTION_OF_KAINATE_RECEPTORS	0.20644	0.20745	0.15984	21
iGWAS	NUCLEOTIDE_CATABOLISM	0.12585	0.1265	0.1599	35
iGWAS	PERK_REGULATES_GENE_EXPRESSION	0.12972	0.13039	0.15992	31
iGWAS	TRANSCRIPTION_OF_E2F_TARGETS_UNDER_NEGATIVE_CONTROL_BY_P107_RBL1_AND_P130_RBL2_IN_COMPLEX_WITH_HDAC1	0.17961	0.18058	0.15997	16
iGWAS	COOPERATION_OF_PREFOLDIN_AND_TRIC_CCT_IN_ACTIN_AND_TUBULIN_FOLDING	0.13447	0.13533	0.16021	31
GWAS	2_LTR_CIRCLE_FORMATION	0.37654	0.37914	0.16033	7
iGWAS	TRAF3_DEPENDENT_IRF_ACTIVATION_PATHWAY	0.20824	0.20973	0.16039	15
GWAS	INSULIN_RECEPTOR_RECYCLING	0.19342	0.19505	0.16068	29
iGWAS	UPTAKE_AND_ACTIONS_OF_BACTERIAL_TOXINS	0.13907	0.14042	0.16101	29
iGWAS	ALPHA_LINOLENIC_OMEGA3_AND_LINOLEIC_OMEGA6_ACID_METABOLISM	0.22202	0.22448	0.16133	12
iGWAS	RNA_POLYMERASE_II_PRE_TRANSCRIPTION_EVENTS	0.083351	0.084403	0.1617	77
GWAS	G1_S_DNA_DAMAGE_CHECKPOINTS	0.1192	0.12085	0.162	67
GWAS	GLUCAGON_TYPE_LIGAND_RECEPTORS	0.17253	0.1751	0.16223	33
iGWAS	COOPERATION_OF_PDCL_PHLP1_AND_TRIC_CCT_IN_G_PROTEIN_BETA_FOLDING	0.12756	0.12949	0.16229	38
iGWAS	ZINC_TRANSPORTERS	0.18676	0.19016	0.16302	15
GWAS	RHOBTB2_GTPASE_CYCLE	0.22538	0.23037	0.16395	22
GWAS	AZATHIOPRINE_ADME	0.21128	0.21606	0.16407	22
GWAS	MET_ACTIVATES_RAP1_AND_RAC1	0.32537	0.3328	0.16413	11
GWAS	KINESINS	0.11984	0.1226	0.16417	58
GWAS	G_ALPHA_Z_SIGNALLING_EVENTS	0.14694	0.15041	0.16431	48
GWAS	TRANSCRIPTIONAL_REGULATION_OF_BROWN_AND_BEIGE_ADIPOCYTE_DIFFERENTIATION	0.17983	0.18411	0.16436	30
GWAS	INLA_MEDIATED_ENTRY_OF_LISTERIA_MONOCYTOGENES_INTO_HOST_CELLS	0.30484	0.31238	0.16457	9
GWAS	NEF_AND_SIGNAL_TRANSDUCTION	0.39154	0.40145	0.16471	8
GWAS	TRANSPORT_OF_FATTY_ACIDS	0.3069	0.31472	0.16475	8
GWAS	NOTCH4_ACTIVATION_AND_TRANSMISSION_OF_SIGNAL_TO_THE_NUCLEUS	0.27019	0.27744	0.16507	11
iGWAS	CHYLOMICRON_ASSEMBLY	0.2308	0.23722	0.1653	10
iGWAS	DIGESTION_OF_DIETARY_LIPID	0.37138	0.3819	0.16542	7
GWAS	ION_TRANSPORT_BY_P_TYPE_ATPASES	0.1505	0.15487	0.16558	51
iGWAS	CLATHRIN_MEDIATED_ENDOCYTOSIS	0.066297	0.068329	0.16597	139
iGWAS	HIGHLY_SODIUM_PERMEABLE_POSTSYNAPTIC_ACETYLCHOLINE_NICOTINIC_RECEPTORS	0.33528	0.34609	0.16634	7
GWAS	ANTIGEN_PROCESSING_CROSS_PRESENTATION	0.10107	0.10439	0.16648	100
GWAS	TRANSCRIPTION_OF_E2F_TARGETS_UNDER_NEGATIVE_CONTROL_BY_P107_RBL1_AND_P130_RBL2_IN_COMPLEX_WITH_HDAC1	0.22558	0.23331	0.16681000000000001	16
GWAS	GROWTH_HORMONE_RECEPTOR_SIGNALING	0.22614	0.23408	0.16701	24
iGWAS	RNA_POLYMERASE_III_TRANSCRIPTION_TERMINATION	0.14295	0.14799	0.16704	21
GWAS	RUNX2_REGULATES_GENES_INVOLVED_IN_CELL_MIGRATION	0.35724	0.3699	0.16708	8
iGWAS	RESOLUTION_OF_D_LOOP_STRUCTURES	0.13515	0.13995	0.1671	35
iGWAS	INSULIN_PROCESSING	0.1676	0.17366	0.16726	23
GWAS	ORGANIC_CATION_ANION_ZWITTERION_TRANSPORT	0.25926	0.26907	0.16765	15
GWAS	ABC_TRANSPORTER_DISORDERS	0.11503	0.11944	0.16776	76
GWAS	STAT5_ACTIVATION_DOWNSTREAM_OF_FLT3_ITD_MUTANTS	0.3826	0.39752	0.16792	10
GWAS	NEGATIVE_REGULATION_OF_FGFR1_SIGNALING	0.18072	0.18803	0.16825	32
GWAS	ABACAVIR_TRANSMEMBRANE_TRANSPORT	0.48345	0.50313	0.16831	5
GWAS	MAPK3_ERK1_ACTIVATION	0.38074	0.39649	0.16846	10
GWAS	HORMONE_LIGAND_BINDING_RECEPTORS	0.25315	0.2637	0.16854	12
iGWAS	RNA_POLYMERASE_I_PROMOTER_ESCAPE	0.088269	0.092107	0.16895	83
iGWAS	TFAP2_AP_2_FAMILY_REGULATES_TRANSCRIPTION_OF_GROWTH_FACTORS_AND_THEIR_RECEPTORS	0.21154	0.22077	0.16899	15
GWAS	STABILIZATION_OF_P53	0.13174	0.13761	0.16921	56
GWAS	INFECTIOUS_DISEASE	0.031682	0.033201	0.16998	974
GWAS	RNA_POLYMERASE_I_PROMOTER_ESCAPE	0.11484	0.12034	0.16999	83
GWAS	ACETYLCHOLINE_NEUROTRANSMITTER_RELEASE_CYCLE	0.2533	0.26555	0.17008	17
GWAS	PINK1_PRKN_MEDIATED_MITOPHAGY	0.15323	0.16086	0.1704	32
iGWAS	RAB_GEFS_EXCHANGE_GTP_FOR_GDP_ON_RABS	0.080886	0.084949	0.17051	83
iGWAS	TRANSCRIPTION_OF_THE_HIV_GENOME	0.084364	0.08887	0.17124	66
GWAS	POTENTIAL_THERAPEUTICS_FOR_SARS	0.10051	0.10615	0.17185	92
iGWAS	NEGATIVE_REGULATION_OF_MAPK_PATHWAY	0.11165	0.11817	0.17238	41
iGWAS	PROTEIN_LIPOYLATION	0.25203	0.26723	0.17281	10
iGWAS	FRS_MEDIATED_FGFR2_SIGNALING	0.15761	0.1674	0.17323	24
GWAS	HUR_ELAVL1_BINDS_AND_STABILIZES_MRNA	0.36462	0.38752	0.17339	8
iGWAS	SHC_MEDIATED_CASCADE_FGFR4	0.17231	0.18315	0.17342	19
GWAS	BIOSYNTHESIS_OF_MARESIN_LIKE_SPMS	0.36123	0.3842	0.17356	6
iGWAS	P38MAPK_EVENTS	0.20402	0.21704	0.17362	13
GWAS	COOPERATION_OF_PREFOLDIN_AND_TRIC_CCT_IN_ACTIN_AND_TUBULIN_FOLDING	0.16338	0.17437	0.17439	31
iGWAS	NADE_MODULATES_DEATH_SIGNALLING	0.38109	0.4072	0.17468	5
GWAS	NOTCH3_ACTIVATION_AND_TRANSMISSION_OF_SIGNAL_TO_THE_NUCLEUS	0.18198	0.19456	0.17482	25
GWAS	INTEGRATION_OF_PROVIRUS	0.32133	0.34367	0.1749	9
GWAS	MITOCHONDRIAL_FATTY_ACID_BETA_OXIDATION	0.15001	0.16055	0.17507	35
GWAS	ASSEMBLY_OF_THE_ORC_COMPLEX_AT_THE_ORIGIN_OF_REPLICATION	0.15492	0.16586	0.17515	62
GWAS	LEISHMANIA_INFECTION	0.078182	0.083714	0.17518	155
iGWAS	PROTEIN_HYDROXYLATION	0.14547	0.15577	0.17519	19
GWAS	FLT3_SIGNALING	0.16016	0.17161	0.17536	38
GWAS	ACTIVATION_OF_RAC1_DOWNSTREAM_OF_NMDARS	0.36532	0.39225	0.17585	7
iGWAS	DIGESTION_AND_ABSORPTION	0.17509	0.18806	0.17593	24
GWAS	DEGRADATION_OF_AXIN	0.13215	0.14194	0.17593	54
GWAS	CYTOCHROME_P450_ARRANGED_BY_SUBSTRATE_TYPE	0.13356	0.14364	0.17623	64
iGWAS	RHO_GTPASES_ACTIVATE_WASPS_AND_WAVES	0.12917	0.13894	0.17627	33
GWAS	NOTCH1_INTRACELLULAR_DOMAIN_REGULATES_TRANSCRIPTION	0.15517	0.16722	0.17672	44
GWAS	SARS_COV_2_ACTIVATES_MODULATES_INNATE_AND_ADAPTIVE_IMMUNE_RESPONSES	0.088426	0.095296	0.17673	121
iGWAS	REGULATION_OF_ENDOGENOUS_RETROELEMENTS_BY_PIWI_INTERACTING_RNAS_PIRNAS	0.086534	0.093402	0.17711	90
GWAS	DNA_REPLICATION_PRE_INITIATION	0.081315	0.0879	0.17747	149
GWAS	IRON_UPTAKE_AND_TRANSPORT	0.12803	0.13848	0.17761	56
GWAS	REGULATION_OF_TBK1_IKK_MEDIATED_ACTIVATION_OF_IRF3_IRF7_UPON_TLR3_LIGATION	0.31211	0.33783	0.17778	11
iGWAS	ANCHORING_FIBRIL_FORMATION	0.21918	0.2375	0.17804	13
GWAS	CARGO_TRAFFICKING_TO_THE_PERICILIARY_MEMBRANE	0.13109	0.14205	0.17806	49
GWAS	B_WICH_COMPLEX_POSITIVELY_REGULATES_RRNA_EXPRESSION	0.1173	0.12742	0.17864	84
GWAS	MAPK1_ERK2_ACTIVATION	0.37998	0.41327	0.17894	9
GWAS	GLUCAGON_SIGNALING_IN_METABOLIC_REGULATION	0.17017	0.18508	0.17895	33
GWAS	SIGNALING_BY_RETINOIC_ACID	0.16268	0.17695	0.17896	41
iGWAS	MITOCHONDRIAL_TRANSLATION	0.072519	0.078889	0.17899	94
GWAS	PROCESSING_OF_DNA_DOUBLE_STRAND_BREAK_ENDS	0.097799	0.10645	0.17913	93
GWAS	EPHRIN_SIGNALING	0.23863	0.26008	0.17944	17
GWAS	NEF_MEDIATED_DOWNREGULATION_OF_MHC_CLASS_I_COMPLEX_CELL_SURFACE_EXPRESSION	0.28855	0.3148	0.17968	9
GWAS	DEGRADATION_OF_BETA_CATENIN_BY_THE_DESTRUCTION_COMPLEX	0.10401	0.11357	0.17987	83
iGWAS	RMTS_METHYLATE_HISTONE_ARGININES	0.090715	0.099134	0.18008	72
iGWAS	CD209_DC_SIGN_SIGNALING	0.16204	0.17743	0.18056	20
GWAS	MET_ACTIVATES_PTK2_SIGNALING	0.20012	0.21927	0.18071	30
iGWAS	EGFR_TRANSACTIVATION_BY_GASTRIN	0.23665	0.25931	0.18072	9
GWAS	TRANSCRIPTIONAL_REGULATION_BY_THE_AP_2_TFAP2_FAMILY_OF_TRANSCRIPTION_FACTORS	0.16796	0.18405	0.18075	37
iGWAS	DEFECTIVE_FACTOR_IX_CAUSES_HEMOPHILIA_B	0.26411	0.28997	0.1812	7
iGWAS	NEF_MEDIATED_CD4_DOWN_REGULATION	0.2484	0.27271	0.1812	9
iGWAS	YAP1_AND_WWTR1_TAZ_STIMULATED_GENE_EXPRESSION	0.21396	0.23577	0.18208	14
GWAS	NR1H2_NR1H3_REGULATE_GENE_EXPRESSION_LINKED_TO_TRIGLYCERIDE_LIPOLYSIS_IN_ADIPOSE	0.334	0.36826	0.18222	5
GWAS	SEROTONIN_NEUROTRANSMITTER_RELEASE_CYCLE	0.22852	0.25296	0.18317	17
iGWAS	GABA_RECEPTOR_ACTIVATION	0.10357	0.11487	0.18362	57
GWAS	MITF_M_DEPENDENT_GENE_EXPRESSION	0.097049	0.10767	0.1837	92
GWAS	DISEASES_ASSOCIATED_WITH_N_GLYCOSYLATION_OF_PROTEINS	0.21204	0.23535	0.18382	19
iGWAS	DNA_METHYLATION	0.12306	0.13681	0.1842	58
GWAS	HSP90_CHAPERONE_CYCLE_FOR_STEROID_HORMONE_RECEPTORS_SHR_IN_THE_PRESENCE_OF_LIGAND	0.12396	0.13797	0.18448	54
GWAS	HIV_ELONGATION_ARREST_AND_RECOVERY	0.14644	0.16357	0.18532	33
iGWAS	SIGNAL_REGULATORY_PROTEIN_FAMILY_INTERACTIONS	0.19141	0.21416	0.18573	16
iGWAS	CONSTITUTIVE_SIGNALING_BY_OVEREXPRESSED_ERBB2	0.19604	0.21977	0.1862	11
GWAS	RSK_ACTIVATION	0.4308	0.48335	0.1864	5
iGWAS	GLUTAMATE_NEUROTRANSMITTER_RELEASE_CYCLE	0.15134	0.16995	0.1866	24
GWAS	SYNTHESIS_OF_5_EICOSATETRAENOIC_ACIDS	0.30745	0.34529	0.18663	9
GWAS	NONHOMOLOGOUS_END_JOINING_NHEJ	0.1213	0.13635	0.18683	64
GWAS	MRNA_DECAY_BY_5_TO_3_EXORIBONUCLEASE	0.23678	0.26617	0.18685	15
iGWAS	PROTEIN_FOLDING	0.06802	0.076517	0.18702	95
iGWAS	RNA_POLYMERASE_III_TRANSCRIPTION_INITIATION_FROM_TYPE_1_PROMOTER	0.11392	0.12822	0.18715	26
GWAS	PROCESSING_OF_CAPPED_INTRON_CONTAINING_PRE_MRNA	0.051239	0.057718	0.18734	264
GWAS	ADAPTIVE_IMMUNE_SYSTEM	0.034544	0.039069	0.18831	732
iGWAS	CHOLINE_CATABOLISM	0.29921	0.33871	0.18852	6
iGWAS	INTERLEUKIN_1_PROCESSING	0.21366	0.24187	0.18852	9
GWAS	DNA_REPLICATION	0.068868	0.078224	0.18933	177
iGWAS	DEFECTIVE_ST3GAL3_CAUSES_MCT12_AND_EIEE15	0.22849	0.25966	0.18945	8
GWAS	LOSS_OF_FUNCTION_OF_MECP2_IN_RETT_SYNDROME	0.29547	0.33595	0.18957	11
iGWAS	SIGNALING_BY_PDGFR_IN_DISEASE	0.15667	0.17821	0.18967	20
GWAS	ATF4_ACTIVATES_GENES_IN_RESPONSE_TO_ENDOPLASMIC_RETICULUM_STRESS	0.16564	0.18853	0.18982	27
GWAS	FLT3_SIGNALING_THROUGH_SRC_FAMILY_KINASES	0.42875	0.48824	0.18994	6
iGWAS	GLUCOCORTICOID_BIOSYNTHESIS	0.21489	0.24487	0.19009	10
iGWAS	NTRK2_ACTIVATES_RAC1	0.33952	0.38742	0.19042	5
iGWAS	LYSOSPHINGOLIPID_AND_LPA_RECEPTORS	0.18183	0.20752	0.19047	14
GWAS	ERBB2_ACTIVATES_PTK6_SIGNALING	0.27983	0.31971	0.19072	13
iGWAS	FRS_MEDIATED_FGFR4_SIGNALING	0.1483	0.16995	0.19144	21
GWAS	S_PHASE	0.065689	0.07533	0.19161	158
GWAS	TOLL_LIKE_RECEPTOR_TLR1_TLR2_CASCADE	0.082944	0.095165	0.19173	109
GWAS	REGULATION_OF_RAS_BY_GAPS	0.11161	0.12813	0.19186	66
GWAS	REGULATION_OF_BETA_CELL_DEVELOPMENT	0.15322	0.176	0.192	41
iGWAS	E3_UBIQUITIN_LIGASES_UBIQUITINATE_TARGET_PROTEINS	0.090379	0.10391	0.19221	58
iGWAS	BBSOME_MEDIATED_CARGO_TARGETING_TO_CILIUM	0.14676	0.1692	0.19287	23
iGWAS	DISSOLUTION_OF_FIBRIN_CLOT	0.19167	0.22129	0.19321	13
GWAS	SEMAPHORIN_INTERACTIONS	0.11696	0.13524	0.19358	61
iGWAS	PROTEIN_METHYLATION	0.15364	0.17772	0.19365	17
iGWAS	NEF_MEDIATED_DOWNREGULATION_OF_MHC_CLASS_I_COMPLEX_CELL_SURFACE_EXPRESSION	0.20993	0.243	0.19382	9
GWAS	SIGNALING_BY_LEPTIN	0.31671	0.36677	0.19393	11
iGWAS	COSTIMULATION_BY_THE_CD28_FAMILY	0.091295	0.10579	0.19407	66
GWAS	INACTIVATION_OF_CDC42_AND_RAC1	0.35806	0.41518	0.19423	7
GWAS	TRANSLESION_SYNTHESIS_BY_POLK	0.20535	0.23836	0.19449	17
GWAS	VLDLR_INTERNALISATION_AND_DEGRADATION	0.20426	0.23734	0.19473	16
iGWAS	VEGFR2_MEDIATED_VASCULAR_PERMEABILITY	0.13404	0.15581	0.19482	26
GWAS	TP53_REGULATES_TRANSCRIPTION_OF_CASPASE_ACTIVATORS_AND_CASPASES	0.28569	0.33217	0.19488	12
GWAS	KEAP1_NFE2L2_PATHWAY	0.078283	0.091193	0.19533	122
GWAS	DNA_DAMAGE_REVERSAL	0.26289	0.30632	0.1954	8
iGWAS	PLASMA_LIPOPROTEIN_CLEARANCE	0.10924	0.12733	0.19546	37
iGWAS	DEFECTS_IN_VITAMIN_AND_COFACTOR_METABOLISM	0.14259	0.16637	0.19572	22
iGWAS	FOXO_MEDIATED_TRANSCRIPTION	0.081137	0.094718	0.19584	64
iGWAS	VXPX_CARGO_TARGETING_TO_CILIUM	0.1494	0.17491	0.19652	20
GWAS	RNA_POLYMERASE_I_TRANSCRIPTION_TERMINATION	0.13781	0.16223	0.19781	30
iGWAS	RNA_POLYMERASE_I_TRANSCRIPTION_INITIATION	0.08834	0.10404	0.19792	45
GWAS	FANCONI_ANEMIA_PATHWAY	0.14786	0.17438	0.19824	36
GWAS	SLC15A4_TASL_DEPENDENT_IRF5_ACTIVATION	0.44917	0.53089	0.19876	4
iGWAS	LGI_ADAM_INTERACTIONS	0.16025	0.18964	0.19906	14
iGWAS	B_WICH_COMPLEX_POSITIVELY_REGULATES_RRNA_EXPRESSION	0.081995	0.097375	0.19988	84
iGWAS	GAMMA_CARBOXYLATION_HYPUSINYLATION_HYDROXYLATION_AND_ARYLSULFATASE_ACTIVATION	0.08165	0.097007	0.19999	54
iGWAS	SIGNALING_BY_MEMBRANE_TETHERED_FUSIONS_OF_PDGFRA_OR_PDGFRB	0.28252	0.3364	0.2005	5
GWAS	FGFR2_ALTERNATIVE_SPLICING	0.15773	0.18809	0.20087	27
GWAS	CYTOPROTECTION_BY_HMOX1	0.11122	0.13285	0.20125	54
GWAS	PROTEIN_HYDROXYLATION	0.16906	0.20201	0.20133	19
iGWAS	TP53_REGULATES_TRANSCRIPTION_OF_SEVERAL_ADDITIONAL_CELL_DEATH_GENES_WHOSE_SPECIFIC_ROLES_IN_P53_DEPENDENT_APOPTOSIS_REMAIN_UNCERTAIN	0.19105	0.22835	0.2014	13
iGWAS	WNT5A_DEPENDENT_INTERNALIZATION_OF_FZD4	0.16879	0.20179	0.20145	15
GWAS	THE_ROLE_OF_GTSE1_IN_G2_M_PROGRESSION_AFTER_G2_CHECKPOINT	0.096062	0.11514	0.20206	76
iGWAS	VLDL_ASSEMBLY	0.29851	0.35791	0.20214	5
GWAS	CLEC7A_DECTIN_1_SIGNALING	0.086313	0.10354	0.20226	97
GWAS	VEGF_LIGAND_RECEPTOR_INTERACTIONS	0.34708	0.41638	0.20227	7
iGWAS	PYROPTOSIS	0.12847	0.15421	0.2024	27
GWAS	FCGR3A_MEDIATED_IL10_SYNTHESIS	0.14791	0.17783	0.20279	37
iGWAS	SUMOYLATION_OF_DNA_METHYLATION_PROTEINS	0.16086	0.19348	0.20288	16
iGWAS	RUNX1_REGULATES_TRANSCRIPTION_OF_GENES_INVOLVED_IN_DIFFERENTIATION_OF_KERATINOCYTES	0.22789	0.27424	0.203	8
iGWAS	BETA_OXIDATION_OF_BUTANOYL_COA_TO_ACETYL_COA	0.26256	0.31635	0.20329	5
GWAS	VOLTAGE_GATED_POTASSIUM_CHANNELS	0.14831	0.17885	0.20349	42
iGWAS	G0_AND_EARLY_G1	0.11434	0.13813	0.20391	27
iGWAS	GP1B_IX_V_ACTIVATION_SIGNALLING	0.21023	0.25412	0.20404	11
iGWAS	NRAGE_SIGNALS_DEATH_THROUGH_JNK	0.10128	0.12242	0.20405	53
iGWAS	REGULATION_OF_TLR_BY_ENDOGENOUS_LIGAND	0.14664	0.17752	0.20441	21
GWAS	PROTEIN_LIPOYLATION	0.28442	0.34448	0.20451	10
GWAS	G_BETA_GAMMA_SIGNALLING_THROUGH_PI3KGAMMA	0.16246	0.19751	0.20539	25
GWAS	SIGNALING_BY_VEGF	0.085264	0.10374	0.20557	102
iGWAS	NOTCH1_INTRACELLULAR_DOMAIN_REGULATES_TRANSCRIPTION	0.10646	0.12997	0.20637	44
GWAS	ETHANOL_OXIDATION	0.31147	0.38039	0.20645	12
GWAS	VIRAL_INFECTION_PATHWAYS	0.029813	0.036562	0.20742	790
GWAS	MTORC1_MEDIATED_SIGNALLING	0.17621	0.21627	0.20761	23
iGWAS	GLUCAGON_SIGNALING_IN_METABOLIC_REGULATION	0.11782	0.14465	0.20769	33
GWAS	METABOLISM_OF_RNA	0.030086	0.036966	0.20786	685
GWAS	SUMOYLATION_OF_DNA_DAMAGE_RESPONSE_AND_REPAIR_PROTEINS	0.090208	0.11085	0.20789	74
GWAS	SYNTHESIS_OF_DOLICHYL_PHOSPHATE	0.24626	0.30287	0.2081	6
GWAS	SIGNALING_BY_LTK_IN_CANCER	0.31219	0.38431	0.20831	7
GWAS	NFE2L2_REGULATING_TUMORIGENIC_GENES	0.26282	0.32428	0.20884	11
iGWAS	TRNA_PROCESSING	0.059533	0.07349	0.20895	104
iGWAS	PTK6_REGULATES_RHO_GTPASES_RAS_GTPASE_AND_MAP_KINASES	0.17153	0.21192	0.20915	14
GWAS	NEGATIVE_REGULATION_OF_FGFR4_SIGNALING	0.15618	0.19306	0.20927	30
GWAS	NOREPINEPHRINE_NEUROTRANSMITTER_RELEASE_CYCLE	0.21175	0.26202	0.20951	17
GWAS	EPH_EPHRIN_SIGNALING	0.091471	0.11321	0.20956	90
GWAS	FCERI_MEDIATED_NF_KB_ACTIVATION	0.093155	0.11544	0.20985	78
iGWAS	NEF_MEDIATES_DOWN_MODULATION_OF_CELL_SURFACE_RECEPTORS_BY_RECRUITING_THEM_TO_CLATHRIN_ADAPTERS	0.14126	0.1752	0.21005	20
GWAS	FCERI_MEDIATED_MAPK_ACTIVATION	0.1427	0.17708	0.21017	32
GWAS	ERBB2_REGULATES_CELL_MOTILITY	0.24924	0.3096	0.21041	15
iGWAS	SYNTHESIS_OF_12_EICOSATETRAENOIC_ACID_DERIVATIVES	0.23039	0.2863	0.2105	7
GWAS	METABOLISM_OF_FOLATE_AND_PTERINES	0.18248	0.22682	0.21055	17
iGWAS	INTERFERON_GAMMA_SIGNALING	0.069705	0.086648	0.21057	93
iGWAS	GLYCINE_DEGRADATION	0.25804	0.32191	0.21141	7
GWAS	VISUAL_PHOTOTRANSDUCTION	0.083392	0.1041	0.21156	91
GWAS	RESPONSE_OF_EIF2AK1_HRI_TO_HEME_DEFICIENCY	0.20749	0.25918	0.2117	14
GWAS	BIOLOGICAL_OXIDATIONS	0.063582	0.079624	0.21229	212
GWAS	METABOLISM_OF_POLYAMINES	0.1033	0.12959	0.2127	56
iGWAS	KERATAN_SULFATE_DEGRADATION	0.15362	0.19302	0.21306	15
iGWAS	SHC_MEDIATED_CASCADE_FGFR3	0.15383	0.19354	0.21336	17
iGWAS	NOTCH_HLH_TRANSCRIPTION_PATHWAY	0.14238	0.17944	0.21376	24
GWAS	GOLGI_ASSOCIATED_VESICLE_BIOGENESIS	0.11338	0.14293	0.21383	51
iGWAS	REGULATION_OF_LIPID_METABOLISM_BY_PPARALPHA	0.056552	0.071455	0.21435	115
GWAS	REGULATION_OF_CDH11_FUNCTION	0.24661	0.31236	0.21492	10
GWAS	RND2_GTPASE_CYCLE	0.13172	0.16715	0.21535	42
GWAS	REGULATION_OF_ENDOGENOUS_RETROELEMENTS_BY_KRAB_ZFP_PROTEINS	0.091034	0.11557	0.21544	100
GWAS	CELL_DEATH_SIGNALLING_VIA_NRAGE_NRIF_AND_NADE	0.10161	0.12946	0.21626	69
GWAS	TRANSCRIPTIONAL_REGULATION_OF_WHITE_ADIPOCYTE_DIFFERENTIATION	0.085949	0.10957	0.21639	81
iGWAS	INTERLEUKIN_37_SIGNALING	0.13376	0.17055	0.21644	20
GWAS	ROS_AND_RNS_PRODUCTION_IN_PHAGOCYTES	0.14246	0.18177	0.2166	35
GWAS	NEGATIVE_EPIGENETIC_REGULATION_OF_RRNA_EXPRESSION	0.085124	0.10875	0.21689	100
GWAS	TRANSPORT_AND_SYNTHESIS_OF_PAPS	0.29038	0.3714	0.21716	6
GWAS	REGULATION_OF_ENDOGENOUS_RETROELEMENTS_BY_THE_HUMAN_SILENCING_HUB_HUSH_COMPLEX	0.12773	0.16354	0.21739	64
iGWAS	SYNTHESIS_OF_VERY_LONG_CHAIN_FATTY_ACYL_COAS	0.13413	0.17191	0.21762	23
GWAS	INTERLEUKIN_1_PROCESSING	0.24287	0.31185	0.21805	9
GWAS	SARS_COV_2_HOST_INTERACTIONS	0.056224	0.072352	0.21856	194
iGWAS	Z_DECAY_DEGRADATION_OF_MATERNAL_MRNAS_BY_ZYGOTICALLY_EXPRESSED_FACTORS	0.17363	0.22392	0.21905	12
iGWAS	PRC2_METHYLATES_HISTONES_AND_DNA	0.094135	0.12147	0.21918	65
iGWAS	RAS_ACTIVATION_UPON_CA2_INFLUX_THROUGH_NMDA_RECEPTOR	0.13833	0.17855	0.21925	19
GWAS	UPTAKE_AND_FUNCTION_OF_ANTHRAX_TOXINS	0.27161	0.35101	0.21953	11
GWAS	SODIUM_COUPLED_SULPHATE_DI_AND_TRI_CARBOXYLATE_TRANSPORTERS	0.37534	0.48533	0.21965	5
GWAS	SIGNALING_BY_NOTCH1	0.095107	0.12301	0.21972	70
GWAS	INTERLEUKIN_6_FAMILY_SIGNALING	0.16908	0.21878	0.21982	24
GWAS	ADP_SIGNALLING_THROUGH_P2Y_PURINOCEPTOR_12	0.15796	0.20449	0.21993	22
GWAS	RUNX1_REGULATES_GENES_INVOLVED_IN_MEGAKARYOCYTE_DIFFERENTIATION_AND_PLATELET_FUNCTION	0.097404	0.12612	0.21997	88
GWAS	DEFECTS_IN_BIOTIN_BTN_METABOLISM	0.24899	0.32244	0.22	8
GWAS	TYROSINE_CATABOLISM	0.30534	0.39654	0.22065	5
iGWAS	ACTIVATION_OF_RAC1_DOWNSTREAM_OF_NMDARS	0.23375	0.30431	0.22121	7
GWAS	DISSOLUTION_OF_FIBRIN_CLOT	0.21817	0.28411	0.22128	13
GWAS	ENDOGENOUS_STEROLS	0.164	0.21361	0.22133	25
iGWAS	HS_GAG_DEGRADATION	0.13069	0.17031	0.22144	21
GWAS	CASPASE_MEDIATED_CLEAVAGE_OF_CYTOSKELETAL_PROTEINS	0.20003	0.2612	0.2219	12
GWAS	FCGAMMA_RECEPTOR_FCGR_DEPENDENT_PHAGOCYTOSIS	0.087619	0.1147	0.22246	83
iGWAS	SYNTHESIS_SECRETION_AND_DEACYLATION_OF_GHRELIN	0.13237	0.17351	0.22276	19
GWAS	MRNA_SPLICING_MINOR_PATHWAY	0.09922	0.13014	0.22291	49
GWAS	SIGNALING_BY_FGFR	0.084597	0.11119	0.22338	87
iGWAS	INACTIVATION_OF_CDC42_AND_RAC1	0.24493	0.32212	0.22352	7
iGWAS	MALATE_ASPARTATE_SHUTTLE	0.18501	0.24373	0.22391	9
GWAS	BACTERIAL_INFECTION_PATHWAYS	0.091896	0.1214	0.22454	69
iGWAS	REGULATION_OF_INSULIN_SECRETION	0.07194	0.095174	0.22487	77
iGWAS	METABOLISM_OF_STEROID_HORMONES	0.10112	0.13388	0.22503	35
GWAS	CYTOSOLIC_SULFONATION_OF_SMALL_MOLECULES	0.16562	0.21958	0.22535	22
iGWAS	COBALAMIN_CBL_METABOLISM	0.2344	0.3109	0.22545	7
GWAS	DEPOSITION_OF_NEW_CENPA_CONTAINING_NUCLEOSOMES_AT_THE_CENTROMERE	0.11204	0.1486	0.22545	66
GWAS	SCAVENGING_BY_CLASS_A_RECEPTORS	0.17922	0.23788	0.22561	19
GWAS	INFLAMMASOMES	0.17644	0.23514	0.22652	20
iGWAS	DOPAMINE_CLEARANCE_FROM_THE_SYNAPTIC_CLEFT	0.39785	0.53043	0.22662	3
GWAS	TCR_SIGNALING	0.075456	0.10061	0.22665	112
GWAS	THE_NLRP3_INFLAMMASOME	0.19814	0.26479	0.22714	15
iGWAS	PHENYLALANINE_METABOLISM	0.28404	0.37974	0.22724	6
GWAS	FLT3_SIGNALING_BY_CBL_MUTANTS	0.30008	0.40184	0.2276	7
iGWAS	CHONDROITIN_SULFATE_BIOSYNTHESIS	0.14455	0.19361	0.22765	18
iGWAS	RRNA_PROCESSING_IN_THE_MITOCHONDRION	0.19455	0.26068	0.22775	9
iGWAS	SIGNALING_BY_RNF43_MUTANTS	0.18665	0.25012	0.22777	8
iGWAS	CHREBP_ACTIVATES_METABOLIC_GENE_EXPRESSION	0.20404	0.27364	0.22795	8
iGWAS	DIGESTION	0.15948	0.21463	0.22873	19
iGWAS	DNA_DOUBLE_STRAND_BREAK_RESPONSE	0.070754	0.095401	0.22916	74
GWAS	CONSTITUTIVE_SIGNALING_BY_ABERRANT_PI3K_IN_CANCER	0.094923	0.12822	0.22956	82
GWAS	TRANSFERRIN_ENDOCYTOSIS_AND_RECYCLING	0.13592	0.18369	0.22967	30
GWAS	ACTIVATION_OF_IRF3_IRF7_MEDIATED_BY_TBK1_IKK_IKBKE	0.19899	0.26896	0.2297	18
iGWAS	SENSORY_PROCESSING_OF_SOUND	0.073152	0.098924	0.22981	72
iGWAS	NCAM1_INTERACTIONS	0.10383	0.14084	0.23051	41
iGWAS	RHO_GTPASES_ACTIVATE_IQGAPS	0.10629	0.14439	0.23084	30
iGWAS	TRANSPORT_OF_NUCLEOSIDES_AND_FREE_PURINE_AND_PYRIMIDINE_BASES_ACROSS_THE_PLASMA_MEMBRANE	0.17326	0.23547	0.23093	10
iGWAS	ACTIVATION_OF_CASPASES_THROUGH_APOPTOSOME_MEDIATED_CLEAVAGE	0.25212	0.34282	0.23104	5
GWAS	APOPTOSIS_INDUCED_DNA_FRAGMENTATION	0.20181	0.27531	0.23178	13
iGWAS	FLT3_SIGNALING_IN_DISEASE	0.11461	0.15639	0.23184	28
GWAS	TICAM1_DEPENDENT_ACTIVATION_OF_IRF3_IRF7	0.2309	0.31517	0.2319	13
GWAS	SNRNP_ASSEMBLY	0.095082	0.12992	0.23214	53
iGWAS	TRANSPORT_OF_FATTY_ACIDS	0.17861	0.24416	0.23224	8
iGWAS	FRS_MEDIATED_FGFR3_SIGNALING	0.13028	0.17814	0.23231	19
iGWAS	SYNTHESIS_OF_KETONE_BODIES	0.21022	0.28782	0.23258	8
GWAS	TRAF6_MEDIATED_IRF7_ACTIVATION_IN_TLR7_8_OR_9_SIGNALING	0.20139	0.2759	0.23272	11
GWAS	SEPARATION_OF_SISTER_CHROMATIDS	0.053774	0.073784	0.23307	183
GWAS	RNA_POLYMERASE_I_TRANSCRIPTION_INITIATION	0.098947	0.13578	0.23309	45
GWAS	FOXO_MEDIATED_TRANSCRIPTION_OF_CELL_DEATH_GENES	0.19424	0.26673	0.23324	15
GWAS	CA2_PATHWAY	0.092992	0.12781	0.23345	62
iGWAS	MRNA_DECAY_BY_5_TO_3_EXORIBONUCLEASE	0.15017	0.20644	0.23349	15
iGWAS	RNA_POLYMERASE_III_CHAIN_ELONGATION	0.11608	0.15961	0.23352	16
iGWAS	TRANSCRIPTIONAL_ACTIVITY_OF_SMAD2_SMAD3_SMAD4_HETEROTRIMER	0.086941	0.11958	0.23361	49
GWAS	SYNTHESIS_OF_WYBUTOSINE_AT_G37_OF_TRNA_PHE	0.25861	0.35586	0.23371	6
GWAS	AURKA_ACTIVATION_BY_TPX2	0.089566	0.12328	0.23376	69
iGWAS	IFNG_SIGNALING_ACTIVATES_MAPKS	0.2052	0.2831	0.23428	8
GWAS	ESTROGEN_DEPENDENT_NUCLEAR_EVENTS_DOWNSTREAM_OF_ESR_MEMBRANE_SIGNALING	0.15786	0.21805	0.23455	23
iGWAS	HIV_LIFE_CYCLE	0.043994	0.060778	0.23458	145
GWAS	SIGNALING_BY_KIT_IN_DISEASE	0.18048	0.24952	0.23474	20
GWAS	DEGRADATION_OF_GLI1_BY_THE_PROTEASOME	0.096831	0.13416	0.23523	59
GWAS	INTERLEUKIN_23_SIGNALING	0.3074	0.42725	0.23593	9
GWAS	CELLULAR_RESPONSE_TO_HEAT_STRESS	0.069815	0.097521	0.23703	99
GWAS	OTHER_INTERLEUKIN_SIGNALING	0.15124	0.21152	0.2373	24
iGWAS	LIPID_PARTICLE_ORGANIZATION	0.22974	0.32142	0.23738	6
iGWAS	METALLOTHIONEINS_BIND_METALS	0.34953	0.48954	0.23762	11
GWAS	ACTIVATED_NTRK2_SIGNALS_THROUGH_FRS2_AND_FRS3	0.20596	0.28862	0.23775	11
iGWAS	NOTCH3_INTRACELLULAR_DOMAIN_REGULATES_TRANSCRIPTION	0.12773	0.17931	0.23812	23
GWAS	INFLUENZA_INFECTION	0.054792	0.076933	0.23817	149
iGWAS	RNA_POLYMERASE_III_TRANSCRIPTION_INITIATION_FROM_TYPE_3_PROMOTER	0.09854	0.13904	0.23926	26
GWAS	SYNTHESIS_OF_LIPOXINS_LX	0.29282	0.41318	0.23926	6
GWAS	CD163_MEDIATING_AN_ANTI_INFLAMMATORY_RESPONSE	0.25852	0.36519	0.23951	9
GWAS	SEMA4D_IN_SEMAPHORIN_SIGNALING	0.16121	0.22874	0.24048	24
GWAS	NEGATIVE_FEEDBACK_REGULATION_OF_MAPK_PATHWAY	0.31105	0.442	0.2408	6
iGWAS	TYPE_I_HEMIDESMOSOME_ASSEMBLY	0.1708	0.24315	0.24121	11
GWAS	SIGNALING_BY_NOTCH1_PEST_DOMAIN_MUTANTS_IN_CANCER	0.098292	0.14023	0.24168	54
GWAS	FORMATION_OF_TUBULIN_FOLDING_INTERMEDIATES_BY_CCT_TRIC	0.13954	0.19955	0.2422	25
iGWAS	GLYCEROPHOSPHOLIPID_CATABOLISM	0.23285	0.33461	0.24325	7
GWAS	CONDENSATION_OF_PROPHASE_CHROMOSOMES	0.11096	0.1595	0.24332	66
iGWAS	CHROMATIN_MODIFYING_ENZYMES	0.036072	0.051872	0.2434	253
iGWAS	EICOSANOIDS	0.20154	0.29004	0.24357	12
iGWAS	IRS_MEDIATED_SIGNALLING	0.083683	0.12059	0.24386	47
iGWAS	HDMS_DEMETHYLATE_HISTONES	0.083601	0.1209	0.24463	41
GWAS	PRE_NOTCH_PROCESSING_IN_THE_ENDOPLASMIC_RETICULUM	0.34127999999999997	0.49362	0.24466	6
GWAS	RUNX1_REGULATES_EXPRESSION_OF_COMPONENTS_OF_TIGHT_JUNCTIONS	0.3426	0.49675	0.2452	5
iGWAS	RUNX1_REGULATES_TRANSCRIPTION_OF_GENES_INVOLVED_IN_DIFFERENTIATION_OF_MYELOID_CELLS	0.23969	0.34779	0.24535	7
iGWAS	METABOLISM_OF_VITAMINS_AND_COFACTORS	0.038191	0.05548	0.24561	195
iGWAS	ORGANIC_ANION_TRANSPORT	0.20112	0.29244	0.24582	5
iGWAS	AURKA_ACTIVATION_BY_TPX2	0.065414	0.095347	0.24634	69
iGWAS	HDL_CLEARANCE	0.21382	0.31223	0.24673	5
GWAS	TNFR2_NON_CANONICAL_NF_KB_PATHWAY	0.074334	0.10903	0.24769	97
GWAS	SIGNALING_BY_FGFR1	0.099552	0.14611	0.24783	51
iGWAS	DISEASES_OF_MISMATCH_REPAIR_MMR	0.18045	0.26509	0.24804	5
iGWAS	MITOCHONDRIAL_FATTY_ACID_BETA_OXIDATION_OF_SATURATED_FATTY_ACIDS	0.14566	0.21477	0.24882	11
iGWAS	SIGNALLING_TO_RAS	0.12557	0.18527	0.24895	20
GWAS	MTOR_SIGNALLING	0.10857	0.16055	0.24946	40
GWAS	HEDGEHOG_LIGAND_BIOGENESIS	0.083656	0.12373	0.24949	64
iGWAS	METABOLIC_DISORDERS_OF_BIOLOGICAL_OXIDATION_ENZYMES	0.095842	0.14217	0.25011	33
GWAS	SMAD2_SMAD3_SMAD4_HETEROTRIMER_REGULATES_TRANSCRIPTION	0.11468	0.17019	0.25023	36
iGWAS	REGULATION_OF_CDH11_FUNCTION	0.16308	0.24235	0.25051	10
iGWAS	ACTIVATION_OF_PUMA_AND_TRANSLOCATION_TO_MITOCHONDRIA	0.17264	0.25698	0.25086	9
GWAS	EGFR_DOWNREGULATION	0.13283	0.19792	0.25107	30
iGWAS	EUKARYOTIC_TRANSLATION_INITIATION	0.046574	0.069404	0.2511	111
iGWAS	TRAF6_MEDIATED_INDUCTION_OF_TAK1_COMPLEX_WITHIN_TLR4_COMPLEX	0.14335	0.21397	0.25144	15
GWAS	DNA_DAMAGE_RECOGNITION_IN_GG_NER	0.10591	0.15813	0.25151	36
GWAS	REGULATION_OF_RUNX3_EXPRESSION_AND_ACTIVITY	0.094801	0.14164	0.25165	54
GWAS	DOPAMINE_RECEPTORS	0.34796	0.52032	0.25183	5
GWAS	DEFECTS_IN_VITAMIN_AND_COFACTOR_METABOLISM	0.14322	0.21443	0.25211	22
iGWAS	ARACHIDONIC_ACID_METABOLISM	0.074183	0.11127	0.25248	57
iGWAS	PURINERGIC_SIGNALING_IN_LEISHMANIASIS_INFECTION	0.10553	0.15828	0.25248	25
iGWAS	SYNTHESIS_OF_WYBUTOSINE_AT_G37_OF_TRNA_PHE	0.18224	0.27354	0.25264	6
iGWAS	PROCESSING_OF_CAPPED_INTRON_CONTAINING_PRE_MRNA	0.029801	0.044739	0.25268	264
iGWAS	MEIOTIC_SYNAPSIS	0.063375	0.095188	0.25278	72
GWAS	REGULATION_OF_HSF1_MEDIATED_HEAT_SHOCK_RESPONSE	0.070452	0.10584	0.25282	81
iGWAS	ADRENALINE_NORADRENALINE_INHIBITS_INSULIN_SECRETION	0.10101	0.15178	0.25286	28
iGWAS	REACTIONS_SPECIFIC_TO_THE_COMPLEX_N_GLYCAN_SYNTHESIS_PATHWAY	0.17927	0.26985	0.25325	10
GWAS	MAP2K_AND_MAPK_ACTIVATION	0.103	0.15506	0.25326	38
GWAS	TGFBR3_PTM_REGULATION	0.18898	0.2845	0.25327	10
GWAS	SIGNALING_BY_WNT	0.039838	0.059994	0.25334	318
GWAS	TCF_DEPENDENT_SIGNALING_IN_RESPONSE_TO_WNT	0.048989	0.073883	0.25365	222
iGWAS	TRANSLATION	0.029918	0.045175	0.2539	282
GWAS	BUTYRATE_RESPONSE_FACTOR_1_BRF1_BINDS_AND_DESTABILIZES_MRNA	0.14241	0.21539	0.25426	17
iGWAS	SURFACTANT_METABOLISM	0.10713	0.16255	0.25495	28
GWAS	APC_C_CDH1_MEDIATED_DEGRADATION_OF_CDC20_AND_OTHER_APC_C_CDH1_TARGETED_PROTEINS_IN_LATE_MITOSIS_EARLY_G1	0.076552	0.11629	0.25519	73
iGWAS	ACTIVATION_OF_ANTERIOR_HOX_GENES_IN_HINDBRAIN_DEVELOPMENT_DURING_EARLY_EMBRYOGENESIS	0.057351	0.087148	0.25524	114
GWAS	CHROMATIN_MODIFYING_ENZYMES	0.043878	0.06672	0.25539	253
GWAS	GRB2_SOS_PROVIDES_LINKAGE_TO_MAPK_SIGNALING_FOR_INTEGRINS	0.19158	0.29142	0.25547	15
GWAS	MITOTIC_SPINDLE_CHECKPOINT	0.062238	0.094947	0.25608	109
GWAS	ROLE_OF_ABL_IN_ROBO_SLIT_SIGNALING	0.25782	0.39381	0.25634	8
GWAS	SHC1_EVENTS_IN_ERBB2_SIGNALING	0.15244	0.23285	0.25635	22
iGWAS	BICARBONATE_TRANSPORTERS	0.15429	0.2358	0.25646	10
GWAS	RIBAVIRIN_ADME	0.21721	0.33261	0.25687	11
iGWAS	RHOQ_GTPASE_CYCLE	0.074242	0.11372	0.25694	56
iGWAS	UPTAKE_AND_FUNCTION_OF_ANTHRAX_TOXINS	0.17919	0.2745	0.25696	11
GWAS	ZYGOTIC_GENOME_ACTIVATION_ZGA	0.19928	0.30638	0.25771	14
GWAS	REGULATION_OF_TP53_ACTIVITY_THROUGH_METHYLATION	0.15488	0.23843	0.25799	19
iGWAS	MODULATION_BY_MTB_OF_HOST_IMMUNE_SYSTEM	0.20317	0.31281	0.25802	7
GWAS	TNF_SIGNALING	0.08687	0.13378	0.25806	54
GWAS	TP53_REGULATES_TRANSCRIPTION_OF_CELL_CYCLE_GENES	0.089127	0.13744	0.25834	49
GWAS	MATERNAL_TO_ZYGOTIC_TRANSITION_MZT	0.068552	0.10574	0.2584	118
GWAS	DEGRADATION_OF_DVL	0.087084	0.13445	0.25859	56
GWAS	POSITIVE_EPIGENETIC_REGULATION_OF_RRNA_EXPRESSION	0.072208	0.11148	0.25859	98
GWAS	RECRUITMENT_OF_MITOTIC_CENTROSOME_PROTEINS_AND_COMPLEXES	0.076174	0.1178	0.25893	77
GWAS	LOSS_OF_MECP2_BINDING_ABILITY_TO_THE_NCOR_SMRT_COMPLEX	0.31647	0.48985	0.25913	5
GWAS	SYNTHESIS_OF_PIPS_AT_THE_EARLY_ENDOSOME_MEMBRANE	0.18986	0.29447	0.25955	15
GWAS	SIALIC_ACID_METABOLISM	0.11852	0.18405	0.2598	33
iGWAS	CARBOXYTERMINAL_POST_TRANSLATIONAL_MODIFICATIONS_OF_TUBULIN	0.077681	0.12064	0.25983	43
GWAS	DISINHIBITION_OF_SNARE_FORMATION	0.34046	0.52886	0.25987	5
GWAS	COMMON_PATHWAY_OF_FIBRIN_CLOT_FORMATION	0.16046	0.24935	0.25994	21
GWAS	INTERLEUKIN_10_SIGNALING	0.1129	0.17544	0.25995	43
GWAS	HDR_THROUGH_HOMOLOGOUS_RECOMBINATION_HRR	0.082943	0.12915	0.26037	68
GWAS	REGULATION_OF_TP53_ACTIVITY_THROUGH_ACETYLATION	0.11847	0.18459	0.26051	29
iGWAS	CYTOSOLIC_SENSORS_OF_PATHOGEN_ASSOCIATED_DNA	0.060316	0.093984	0.26052	61
GWAS	IMMUNOREGULATORY_INTERACTIONS_BETWEEN_A_LYMPHOID_AND_A_NON_LYMPHOID_CELL	0.065934	0.10293	0.26091	125
GWAS	POLO_LIKE_KINASE_MEDIATED_EVENTS	0.16198	0.25306	0.26106	16
GWAS	APEX1_INDEPENDENT_RESOLUTION_OF_AP_SITES_VIA_THE_SINGLE_NUCLEOTIDE_REPLACEMENT_PATHWAY	0.20755	0.32459	0.26128	7
iGWAS	TP53_REGULATES_TRANSCRIPTION_OF_CELL_CYCLE_GENES	0.068091	0.10654	0.26139	49
iGWAS	ACTIVATION_OF_MATRIX_METALLOPROTEINASES	0.10142	0.15893	0.26168	31
GWAS	RHOD_GTPASE_CYCLE	0.098119	0.15401	0.26203	49
iGWAS	HYALURONAN_METABOLISM	0.11101	0.17525	0.26322	17
iGWAS	TRAF6_MEDIATED_IRF7_ACTIVATION_IN_TLR7_8_OR_9_SIGNALING	0.13546	0.21405	0.26343	11
GWAS	PROCESSING_AND_ACTIVATION_OF_SUMO	0.17808	0.28152	0.26351	10
iGWAS	METABOLISM_OF_CARBOHYDRATES	0.02992	0.047379	0.26386	274
iGWAS	LAMININ_INTERACTIONS	0.10093	0.15983	0.26387	28
GWAS	RND3_GTPASE_CYCLE	0.11054	0.17523	0.26408	41
iGWAS	TRAF6_MEDIATED_NF_KB_ACTIVATION	0.086042	0.13665	0.26446	24
iGWAS	RHOH_GTPASE_CYCLE	0.082697	0.13142	0.26459	37
GWAS	TRANSPORT_OF_CONNEXONS_TO_THE_PLASMA_MEMBRANE	0.14942	0.2378	0.26489	19
GWAS	NEGATIVE_REGULATION_OF_TCF_DEPENDENT_SIGNALING_BY_DVL_INTERACTING_PROTEINS	0.25532	0.40731	0.26539	5
iGWAS	BINDING_OF_TCF_LEF_CTNNB1_TO_TARGET_GENE_PROMOTERS	0.21845	0.34918	0.26579	8
GWAS	RUNX2_REGULATES_BONE_DEVELOPMENT	0.13028	0.20873	0.26626	29
iGWAS	MITOCHONDRIAL_PROTEIN_DEGRADATION	0.050024	0.080204	0.26642	87
iGWAS	RECYCLING_OF_BILE_ACIDS_AND_SALTS	0.11586	0.18578	0.26643	18
GWAS	COBALAMIN_CBL_VITAMIN_B12_TRANSPORT_AND_METABOLISM	0.14784	0.23723	0.26658	22
iGWAS	NON_INTEGRIN_MEMBRANE_ECM_INTERACTIONS	0.07241	0.11625	0.26669	55
iGWAS	RND1_GTPASE_CYCLE	0.079507	0.1279	0.2671	41
GWAS	GASTRIN_CREB_SIGNALLING_PATHWAY_VIA_PKC_AND_MAPK	0.14626	0.23548	0.26727	17
iGWAS	DCC_MEDIATED_ATTRACTIVE_SIGNALING	0.16053	0.25864	0.26742	14
iGWAS	METABOLISM_OF_AMINE_DERIVED_HORMONES	0.11709	0.18905	0.26784	17
iGWAS	TELOMERE_C_STRAND_LAGGING_STRAND_SYNTHESIS	0.076803	0.12424	0.26823	32
GWAS	STAT5_ACTIVATION	0.32457	0.52663	0.26885	7
GWAS	FORMATION_OF_THE_NEPHRIC_DUCT	0.18422	0.29905	0.26894	17
GWAS	SIGNALING_BY_NOTCH2	0.1072	0.17403	0.26895	32
GWAS	TRANSLATION_OF_SARS_COV_1_STRUCTURAL_PROTEINS	0.11145	0.18158	0.26969	29
GWAS	FLT3_SIGNALING_IN_DISEASE	0.12575	0.20496	0.26976	28
GWAS	CYTOSOLIC_SENSORS_OF_PATHOGEN_ASSOCIATED_DNA	0.073928	0.12062	0.26998	61
iGWAS	GLYCOGEN_SYNTHESIS	0.13712	0.22388	0.27012	13
GWAS	INSULIN_RECEPTOR_SIGNALLING_CASCADE	0.090297	0.14748	0.27019	53
iGWAS	G_ALPHA_S_SIGNALLING_EVENTS	0.041914	0.068465	0.27021	156
GWAS	REMOVAL_OF_AMINOTERMINAL_PROPEPTIDES_FROM_GAMMA_CARBOXYLATED_PROTEINS	0.17493	0.286	0.27039	9
iGWAS	SIGNALING_BY_HEDGEHOG	0.0392	0.064206	0.27076	148
iGWAS	REPRESSION_OF_WNT_TARGET_GENES	0.15367	0.25186	0.27089	14
GWAS	RAB_GEFS_EXCHANGE_GTP_FOR_GDP_ON_RABS	0.066637	0.10932	0.27108	83
GWAS	ABORTIVE_ELONGATION_OF_HIV_1_TRANSCRIPT_IN_THE_ABSENCE_OF_TAT	0.11638	0.191	0.27116	23
GWAS	ION_HOMEOSTASIS	0.090932	0.14928	0.27122	52
GWAS	BBSOME_MEDIATED_CARGO_TARGETING_TO_CILIUM	0.13285	0.21809	0.27123	23
GWAS	SIGNALING_BY_ACTIVIN	0.15733	0.25875	0.27159	17
GWAS	ARACHIDONATE_PRODUCTION_FROM_DAG	0.29393	0.48381	0.27175	5
iGWAS	NEUROTRANSMITTER_RECEPTORS_AND_POSTSYNAPTIC_SIGNAL_TRANSMISSION	0.036759	0.060588	0.27203	192
iGWAS	ACYL_CHAIN_REMODELING_OF_DAG_AND_TAG	0.21159	0.34953	0.27248	5
GWAS	PROSTACYCLIN_SIGNALLING_THROUGH_PROSTACYCLIN_RECEPTOR	0.14001	0.23129	0.27248	19
GWAS	RELEASE_OF_HH_NP_FROM_THE_SECRETING_CELL	0.18836	0.31176	0.27287	8
GWAS	GAMMA_CARBOXYLATION_HYPUSINYLATION_HYDROXYLATION_AND_ARYLSULFATASE_ACTIVATION	0.075757	0.12539	0.27288	54
GWAS	RUNX2_REGULATES_OSTEOBLAST_DIFFERENTIATION	0.15048	0.24983	0.27349	22
GWAS	HDR_THROUGH_MMEJ_ALT_NHEJ	0.15607	0.25917	0.27352	12
iGWAS	GABA_SYNTHESIS_RELEASE_REUPTAKE_AND_DEGRADATION	0.12049	0.20022	0.27367	19
iGWAS	METABOLISM_OF_LIPIDS	0.018219	0.030295	0.27379	723
iGWAS	SYNDECAN_INTERACTIONS	0.098471	0.16383	0.27391	26
iGWAS	SIGNALING_BY_TYPE_1_INSULIN_LIKE_GROWTH_FACTOR_1_RECEPTOR_IGF1R	0.06956	0.11584	0.27409	52
GWAS	PD_1_SIGNALING	0.16722	0.27846	0.27409	21
GWAS	XENOBIOTICS	0.14636	0.24406	0.27436	23
iGWAS	PHENYLALANINE_AND_TYROSINE_METABOLISM	0.1432	0.23893	0.27449	11
GWAS	SYNTHESIS_OF_DNA	0.052504	0.087805	0.27494	118
GWAS	CHAPERONE_MEDIATED_AUTOPHAGY	0.14816	0.24813	0.27522	20
GWAS	SIRT1_NEGATIVELY_REGULATES_RRNA_EXPRESSION	0.099413	0.16654	0.27528	60
GWAS	METABOLISM_OF_AMINE_DERIVED_HORMONES	0.14486	0.24325	0.27576	17
GWAS	REGULATION_OF_INSULIN_LIKE_GROWTH_FACTOR_IGF_TRANSPORT_AND_UPTAKE_BY_INSULIN_LIKE_GROWTH_FACTOR_BINDING_PROTEINS_IGFBPS	0.059406	0.099911	0.27606	119
iGWAS	MEMBRANE_TRAFFICKING	0.019235	0.032387	0.27629	604
GWAS	SARS_COV_2_MODULATES_AUTOPHAGY	0.17279	0.29094	0.27629	11
GWAS	IRS_ACTIVATION	0.32681	0.55154	0.27675	5
iGWAS	GLYCOSPHINGOLIPID_TRANSPORT	0.13849	0.23384	0.27685	8
iGWAS	PARASITE_INFECTION	0.066605	0.11259	0.27707	56
GWAS	GAMMA_CARBOXYLATION_TRANSPORT_AND_AMINO_TERMINAL_CLEAVAGE_OF_PROTEINS	0.15946	0.2697	0.27718	10
GWAS	TRNA_PROCESSING_IN_THE_NUCLEUS	0.074446	0.12595	0.27724	57
iGWAS	REGULATION_OF_ENDOGENOUS_RETROELEMENTS	0.043911	0.074334	0.27736	135
GWAS	LAGGING_STRAND_SYNTHESIS	0.11876	0.20109	0.2774	18
iGWAS	STAT3_NUCLEAR_EVENTS_DOWNSTREAM_OF_ALK_SIGNALING	0.17472	0.29618	0.27764	10
GWAS	FGFR1_MUTANT_RECEPTOR_ACTIVATION	0.12356	0.20952	0.27769	31
iGWAS	TRANSCRIPTIONAL_REGULATION_OF_WHITE_ADIPOCYTE_DIFFERENTIATION	0.050148	0.085057	0.27774	81
GWAS	SARS_COV_1_HOST_INTERACTIONS	0.05884	0.099929	0.278	92
GWAS	P75_NTR_RECEPTOR_MEDIATED_SIGNALLING	0.06453	0.10961	0.27802	89
GWAS	IRE1ALPHA_ACTIVATES_CHAPERONES	0.078155	0.1328	0.2781	48
GWAS	SIGNALING_BY_MRAS_COMPLEX_MUTANTS	0.23534	0.40028	0.2783	7
GWAS	NEGATIVE_REGULATION_OF_FGFR3_SIGNALING	0.11732	0.20017	0.27892	28
GWAS	UPTAKE_AND_FUNCTION_OF_DIPHTHERIA_TOXIN	0.2368	0.40459	0.27918	6
GWAS	CELL_CYCLE_CHECKPOINTS	0.035013	0.059851	0.27927	284
iGWAS	MULTIFUNCTIONAL_ANION_EXCHANGERS	0.14457	0.24713	0.27928	9
GWAS	COOPERATION_OF_PDCL_PHLP1_AND_TRIC_CCT_IN_G_PROTEIN_BETA_FOLDING	0.097037	0.16596	0.27938	38
GWAS	FORMATION_OF_INTERMEDIATE_MESODERM	0.23634	0.40481	0.27967	8
GWAS	RHO_GTPASES_ACTIVATE_FORMINS	0.0508	0.087186	0.28007	134
GWAS	REGULATION_OF_RUNX2_EXPRESSION_AND_ACTIVITY	0.071836	0.12346	0.28034	71
GWAS	SYNTHESIS_OF_DIPHTHAMIDE_EEF2	0.18413	0.31646	0.28034	8
GWAS	LISTERIA_MONOCYTOGENES_ENTRY_INTO_HOST_CELLS	0.12949	0.22263	0.28041	19
iGWAS	TERMINAL_PATHWAY_OF_COMPLEMENT	0.19644	0.33817	0.28066	8
iGWAS	INTESTINAL_ABSORPTION	0.22644	0.39001	0.28076	5
GWAS	SYNTHESIS_OF_PG	0.19273	0.33256	0.28112	8
GWAS	CYP2E1_REACTIONS	0.20955	0.36207	0.28138	11
iGWAS	ACTIVATION_OF_AMPK_DOWNSTREAM_OF_NMDARS	0.084823	0.14683	0.28173	27
iGWAS	OTHER_INTERLEUKIN_SIGNALING	0.094632	0.16406	0.28204	24
GWAS	GOLGI_CISTERNAE_PERICENTRIOLAR_STACK_REORGANIZATION	0.14875	0.2583	0.28235	14
GWAS	DOWNSTREAM_SIGNALING_EVENTS_OF_B_CELL_RECEPTOR_BCR	0.065645	0.11411	0.28255	79
GWAS	SIGNALING_BY_FGFR4	0.091657	0.16017	0.28358	40
GWAS	DNA_STRAND_ELONGATION	0.095544	0.16704	0.28367	30
GWAS	NEF_MEDIATED_CD4_DOWN_REGULATION	0.18326	0.32049	0.28372000000000003	9
iGWAS	SYNTHESIS_OF_DIPHTHAMIDE_EEF2	0.13998	0.24541	0.28421	8
iGWAS	RESPONSE_OF_EIF2AK1_HRI_TO_HEME_DEFICIENCY	0.1145	0.20104	0.2845	14
iGWAS	ACTIVATED_NTRK2_SIGNALS_THROUGH_PI3K	0.1884	0.33086	0.28454	7
GWAS	PASSIVE_TRANSPORT_BY_AQUAPORINS	0.20596	0.36299	0.28523	12
GWAS	SARS_COV_1_ACTIVATES_MODULATES_INNATE_IMMUNE_RESPONSES	0.087737	0.15463	0.28523	39
GWAS	GAP_JUNCTION_ASSEMBLY	0.10404	0.18384	0.28573	35
iGWAS	TRNA_PROCESSING_IN_THE_MITOCHONDRION	0.19681	0.34796	0.28583	4
GWAS	OPSINS	0.19967	0.35345	0.28607	7
GWAS	SARS_COV_2_MODULATES_HOST_TRANSLATION_MACHINERY	0.075954	0.13488	0.28668	46
iGWAS	SUMOYLATION_OF_TRANSCRIPTION_COFACTORS	0.062343	0.11074	0.28673	42
iGWAS	RETROGRADE_TRANSPORT_AT_THE_TRANS_GOLGI_NETWORK	0.068063	0.12094	0.2868	47
iGWAS	SEROTONIN_AND_MELATONIN_BIOSYNTHESIS	0.25322	0.44994	0.2868	4
iGWAS	REGULATION_OF_NFE2L2_GENE_EXPRESSION	0.1534	0.27275	0.28691	8
iGWAS	KSRP_KHSRP_BINDS_AND_DESTABILIZES_MRNA	0.094622	0.16844	0.28714	17
iGWAS	ERYTHROPOIETIN_ACTIVATES_RAS	0.12267	0.21897	0.28768	14
iGWAS	WNT5A_DEPENDENT_INTERNALIZATION_OF_FZD2_FZD5_AND_ROR2	0.13412	0.23954	0.28778	13
GWAS	SIGNALING_BY_FGFR2	0.067406	0.12051	0.28796	72
GWAS	METAL_ION_SLC_TRANSPORTERS	0.11514	0.20616	0.28825	23
GWAS	SELECTIVE_AUTOPHAGY	0.060759	0.10907	0.28876	86
iGWAS	SYNTHESIS_OF_PIPS_AT_THE_GOLGI_MEMBRANE	0.10855	0.19533	0.28919	16
iGWAS	MOLYBDENUM_COFACTOR_BIOSYNTHESIS	0.20541	0.37	0.2894	6
iGWAS	RUNX2_REGULATES_CHONDROCYTE_MATURATION	0.23616	0.4257	0.28954	5
GWAS	SARS_COV_INFECTIONS	0.028246	0.051144	0.29038	395
iGWAS	MHC_CLASS_II_ANTIGEN_PRESENTATION	0.039066	0.070979	0.29103	119
iGWAS	SIGNALING_BY_NODAL	0.096995	0.17634	0.29115	21
GWAS	TRAFFICKING_OF_MYRISTOYLATED_PROTEINS_TO_THE_CILIUM	0.26773	0.48781	0.29156	4
GWAS	PKA_ACTIVATION_IN_GLUCAGON_SIGNALLING	0.16052	0.29258	0.29162	17
iGWAS	INTERACTION_WITH_CUMULUS_CELLS_AND_THE_ZONA_PELLUCIDA	0.12598	0.23016	0.29206	11
GWAS	ERCC6_CSB_AND_EHMT2_G9A_POSITIVELY_REGULATE_RRNA_EXPRESSION	0.079105	0.14468	0.29228	68
GWAS	NEPHRON_DEVELOPMENT	0.18062	0.33037	0.29229	13
iGWAS	NEGATIVE_EPIGENETIC_REGULATION_OF_RRNA_EXPRESSION	0.04555	0.083437	0.29256	100
iGWAS	MINERALOCORTICOID_BIOSYNTHESIS	0.17426	0.31945	0.29272	6
GWAS	KIDNEY_DEVELOPMENT	0.096931	0.17834	0.29339	45
GWAS	GLUTAMATE_NEUROTRANSMITTER_RELEASE_CYCLE	0.11901	0.21908	0.29349	24
iGWAS	G_ALPHA_Z_SIGNALLING_EVENTS	0.063583	0.11724	0.2938	48
GWAS	TP53_REGULATES_TRANSCRIPTION_OF_GENES_INVOLVED_IN_G1_CELL_CYCLE_ARREST	0.12756	0.23615	0.29454	14
GWAS	NUCLEAR_EVENTS_MEDIATED_BY_NFE2L2	0.056766	0.10527	0.29487	94
GWAS	DEGRADATION_OF_THE_EXTRACELLULAR_MATRIX	0.051921	0.096491	0.29526	135
GWAS	G_ALPHA_I_SIGNALLING_EVENTS	0.034114	0.063719	0.2962	305
iGWAS	INTERLEUKIN_RECEPTOR_SHC_SIGNALING	0.099535	0.18675	0.29703	23
iGWAS	SEMA3A_PAK_DEPENDENT_AXON_REPULSION	0.11987	0.22535	0.29739	14
GWAS	THROMBIN_SIGNALLING_THROUGH_PROTEINASE_ACTIVATED_RECEPTORS_PARS	0.094905	0.17844	0.29741	32
iGWAS	DISEASES_OF_MITOTIC_CELL_CYCLE	0.064175	0.12085	0.29771	37
iGWAS	RNA_POLYMERASE_II_TRANSCRIBES_SNRNA_GENES	0.045797	0.086254	0.29773	74
GWAS	RAC1_GTPASE_CYCLE	0.045245	0.085391	0.29811	171
GWAS	GAP_JUNCTION_TRAFFICKING_AND_REGULATION	0.082523	0.15595	0.29834	48
GWAS	RNA_POLYMERASE_II_TRANSCRIPTION	0.016018	0.030325	0.29868	1320
GWAS	PP2A_MEDIATED_DEPHOSPHORYLATION_OF_KEY_METABOLIC_FACTORS	0.20013	0.37971	0.29908	6
iGWAS	SODIUM_COUPLED_PHOSPHATE_COTRANSPORTERS	0.18891	0.35845	0.2991	5
GWAS	ANTIGEN_PRESENTATION_FOLDING_ASSEMBLY_AND_PEPTIDE_LOADING_OF_CLASS_I_MHC	0.099716	0.18923	0.29912	28
GWAS	RHO_GTPASES_ACTIVATE_PKNS	0.068174	0.12939	0.29914	86
iGWAS	INSULIN_RECEPTOR_SIGNALLING_CASCADE	0.060292	0.11484	0.29979	53
GWAS	METABOLISM_OF_NUCLEOTIDES	0.053107	0.10117	0.29981	93
GWAS	SELENOAMINO_ACID_METABOLISM	0.048139	0.091891	0.30019	111
GWAS	BETA_OXIDATION_OF_DECANOYL_COA_TO_OCTANOYL_COA_COA	0.237	0.45301	0.30043	6
GWAS	G_BETA_GAMMA_SIGNALLING_THROUGH_CDC42	0.11506	0.22033	0.30076	19
GWAS	RIP_MEDIATED_NFKB_ACTIVATION_VIA_ZBP1	0.11416	0.21902	0.30111	16
iGWAS	LOSS_OF_FUNCTION_OF_SMAD2_3_IN_CANCER	0.14035	0.2696	0.30134	7
GWAS	PLATELET_ACTIVATION_SIGNALING_AND_AGGREGATION	0.033991	0.065537	0.302	251
GWAS	DOWNREGULATION_OF_TGF_BETA_RECEPTOR_SIGNALING	0.10993	0.21212	0.30215	26
GWAS	MODULATION_BY_MTB_OF_HOST_IMMUNE_SYSTEM	0.20793	0.40184	0.30243	7
iGWAS	FGFR1B_LIGAND_BINDING_AND_ACTIVATION	0.14899	0.28824	0.30261	8
iGWAS	ETHANOL_OXIDATION	0.15235	0.2951	0.30284	12
GWAS	MET_ACTIVATES_PI3K_AKT_SIGNALING	0.25536	0.49522	0.30305	6
iGWAS	ATF6_ATF6_ALPHA_ACTIVATES_CHAPERONE_GENES	0.11142	0.21608	0.30306	10
GWAS	IRAK1_RECRUITS_IKK_COMPLEX	0.16803	0.32656	0.30344	12
iGWAS	ALK_MUTANTS_BIND_TKIS	0.13302	0.25855	0.30346	12
GWAS	SYNTHESIS_OF_IP3_AND_IP4_IN_THE_CYTOSOL	0.10215	0.1992	0.30404	24
iGWAS	GLOBAL_GENOME_NUCLEOTIDE_EXCISION_REPAIR_GG_NER	0.039651	0.077633	0.30477	80
GWAS	TYPE_I_HEMIDESMOSOME_ASSEMBLY	0.15988	0.31327	0.30491	11
GWAS	CRMPS_IN_SEMA3A_SIGNALING	0.13657	0.26831	0.30538	15
GWAS	CYCLIN_D_ASSOCIATED_EVENTS_IN_G1	0.072381	0.14238	0.30561	46
GWAS	COENZYME_A_BIOSYNTHESIS	0.16011	0.3158	0.30608	7
GWAS	PI5P_REGULATES_TP53_ACETYLATION	0.17966	0.35436	0.30608	9
GWAS	PURINE_SALVAGE	0.15927	0.31416	0.3061	12
iGWAS	ACTIVATION_OF_TRKA_RECEPTORS	0.15408	0.30588	0.30723	6
iGWAS	SIGNALING_BY_WNT_IN_CANCER	0.066955	0.1332	0.30761	32
GWAS	CREB1_PHOSPHORYLATION_THROUGH_THE_ACTIVATION_OF_CAMKII_CAMKK_CAMKIV_CASCASDE	0.16684	0.33222	0.30777	8
GWAS	SIGNALING_BY_CSF1_M_CSF_IN_MYELOID_CELLS	0.099712	0.19887	0.30805	29
iGWAS	TFAP2_AP_2_FAMILY_REGULATES_TRANSCRIPTION_OF_CELL_CYCLE_FACTORS	0.2241	0.44715	0.30812	5
iGWAS	PRE_NOTCH_EXPRESSION_AND_PROCESSING	0.04583	0.091627	0.30848	101
iGWAS	FORMATION_OF_THE_BETA_CATENIN_TCF_TRANSACTIVATING_COMPLEX	0.053827	0.10809	0.30925	85
iGWAS	TP53_REGULATES_TRANSCRIPTION_OF_DEATH_RECEPTORS_AND_LIGANDS	0.12966	0.26069	0.30947	12
GWAS	REGULATION_OF_FOXO_TRANSCRIPTIONAL_ACTIVITY_BY_ACETYLATION	0.16446	0.33074	0.30951	8
iGWAS	POST_TRANSLATIONAL_PROTEIN_MODIFICATION	0.011008	0.022172	0.30977	1388
iGWAS	SIGNALING_BY_EGFR_IN_CANCER	0.077664	0.15667	0.31005	25
iGWAS	TRANSPORT_OF_CONNEXONS_TO_THE_PLASMA_MEMBRANE	0.090708	0.18456	0.31155	19
GWAS	RESOLUTION_OF_D_LOOP_STRUCTURES_THROUGH_SYNTHESIS_DEPENDENT_STRAND_ANNEALING_SDSA	0.10355	0.21095	0.31177	27
iGWAS	REGULATION_OF_FOXO_TRANSCRIPTIONAL_ACTIVITY_BY_ACETYLATION	0.1263	0.25823	0.31239	8
GWAS	RAB_REGULATION_OF_TRAFFICKING	0.044585	0.091291	0.31264	112
GWAS	PURINERGIC_SIGNALING_IN_LEISHMANIASIS_INFECTION	0.099413	0.20405	0.31306	25
GWAS	ADVANCED_GLYCOSYLATION_ENDPRODUCT_RECEPTOR_SIGNALING	0.12058	0.24789	0.31333	13
iGWAS	RESPONSE_TO_METAL_IONS	0.14647	0.30205	0.31387	14
iGWAS	SIGNALING_BY_NTRK3_TRKC	0.093494	0.19307	0.31411	17
iGWAS	RELEASE_OF_APOPTOTIC_FACTORS_FROM_THE_MITOCHONDRIA	0.11557	0.23906	0.31439	7
GWAS	TRANSCRIPTIONAL_REGULATION_OF_TESTIS_DIFFERENTIATION	0.13738	0.28415	0.31439	12
GWAS	INTEGRIN_SIGNALING	0.097542	0.20216	0.31473	27
iGWAS	ZYGOTIC_GENOME_ACTIVATION_ZGA	0.11432	0.23701	0.31479	14
iGWAS	INHIBITION_OF_DNA_RECOMBINATION_AT_TELOMERE	0.052508	0.10895	0.31492	62
GWAS	METABOLISM_OF_COFACTORS	0.0968	0.20208	0.31596	25
iGWAS	SIGNALING_BY_ERBB2_ECD_MUTANTS	0.089383	0.18664	0.31601	16
GWAS	ACETYLCHOLINE_REGULATES_INSULIN_SECRETION	0.16469	0.34587	0.31698	10
iGWAS	METHYLATION	0.091376	0.1924	0.31742	14
iGWAS	SIGNALING_BY_FGFR2_IIIA_TM	0.079891	0.16827	0.31748	19
iGWAS	TAK1_DEPENDENT_IKK_AND_NF_KAPPA_B_ACTIVATION	0.052398	0.11072	0.31802	41
GWAS	SENSORY_PERCEPTION_OF_SALTY_TASTE	0.20963	0.44311	0.31808	6
GWAS	LONG_TERM_POTENTIATION	0.10832	0.22959	0.31855	22
GWAS	DECTIN_1_MEDIATED_NONCANONICAL_NF_KB_SIGNALING	0.059594	0.12637	0.31862	61
GWAS	SERINE_BIOSYNTHESIS	0.16189	0.34331	0.31863	9
GWAS	GLYCINE_DEGRADATION	0.1956	0.41499	0.3187	7
iGWAS	FOXO_MEDIATED_TRANSCRIPTION_OF_CELL_CYCLE_GENES	0.096799	0.20539	0.31872	16
iGWAS	SELENOAMINO_ACID_METABOLISM	0.033711	0.071724	0.31918	111
iGWAS	SEMAPHORIN_INTERACTIONS	0.049278	0.10492	0.3193	61
iGWAS	OLFACTORY_SIGNALING_PATHWAY	0.030478	0.064909	0.31934	353
iGWAS	GLUCONEOGENESIS	0.066258	0.14111	0.31935	25
iGWAS	GOLGI_CISTERNAE_PERICENTRIOLAR_STACK_REORGANIZATION	0.093793	0.19976	0.31935	14
GWAS	PI3K_EVENTS_IN_ERBB4_SIGNALING	0.19252	0.41205	0.32017	10
GWAS	IRAK2_MEDIATED_ACTIVATION_OF_TAK1_COMPLEX	0.15969	0.34203	0.32029	9
iGWAS	REPLACEMENT_OF_PROTAMINES_BY_NUCLEOSOMES_IN_THE_MALE_PRONUCLEUS	0.062	0.13291	0.32044	39
iGWAS	ENDOGENOUS_STEROLS	0.077191	0.1656	0.32056	25
GWAS	JNK_C_JUN_KINASES_PHOSPHORYLATION_AND_ACTIVATION_MEDIATED_BY_ACTIVATED_HUMAN_TAK1	0.10695	0.22945	0.32057	19
GWAS	REELIN_SIGNALLING_PATHWAY	0.30328	0.65142	0.32076	4
iGWAS	PTK6_REGULATES_RTKS_AND_THEIR_EFFECTORS_AKT1_AND_DOK1	0.11703	0.2516	0.32092	9
GWAS	INHIBITION_OF_REPLICATION_INITIATION_OF_DAMAGED_DNA_BY_RB1_E2F1	0.1346	0.29001	0.32128	10
iGWAS	POU5F1_OCT4_SOX2_NANOG_ACTIVATE_GENES_RELATED_TO_PROLIFERATION	0.10815	0.2331	0.32133	12
iGWAS	FORMATION_OF_THE_POSTERIOR_NEURAL_PLATE	0.10517	0.22671	0.32136	10
iGWAS	METABOLISM_OF_AMINO_ACIDS_AND_DERIVATIVES	0.019152	0.041292	0.32139	350
GWAS	DEFECTIVE_GALNT3_CAUSES_HFTC	0.12812	0.27631	0.32144	16
GWAS	SIGNALING_BY_TYPE_1_INSULIN_LIKE_GROWTH_FACTOR_1_RECEPTOR_IGF1R	0.068629	0.14875	0.32227	52
GWAS	SPECIFICATION_OF_THE_NEURAL_PLATE_BORDER	0.12114	0.26273	0.32238	17
GWAS	CELLULAR_RESPONSE_TO_MITOCHONDRIAL_STRESS	0.13347	0.29083	0.32314	8
GWAS	CDH11_HOMOTYPIC_AND_HETEROTYPIC_INTERACTIONS	0.17044	0.37172	0.3233	7
GWAS	HSF1_DEPENDENT_TRANSACTIVATION	0.079925	0.17438	0.32336	37
GWAS	REPLACEMENT_OF_PROTAMINES_BY_NUCLEOSOMES_IN_THE_MALE_PRONUCLEUS	0.077456	0.1713	0.32558	39
iGWAS	TIE2_SIGNALING	0.085898	0.1902	0.32577	18
GWAS	PEROXISOMAL_PROTEIN_IMPORT	0.058255	0.12901	0.3258	62
GWAS	NCAM_SIGNALING_FOR_NEURITE_OUT_GROWTH	0.060916	0.13509	0.32602	62
iGWAS	JNK_C_JUN_KINASES_PHOSPHORYLATION_AND_ACTIVATION_MEDIATED_BY_ACTIVATED_HUMAN_TAK1	0.080542	0.17862	0.32603	19
GWAS	PHOSPHOLIPID_METABOLISM	0.033701	0.074745	0.32604	200
iGWAS	CDH11_HOMOTYPIC_AND_HETEROTYPIC_INTERACTIONS	0.12966	0.28838	0.3265	7
GWAS	GAP_JUNCTION_DEGRADATION	0.13597	0.30242	0.32651	12
iGWAS	TGFBR3_EXPRESSION	0.077173	0.17198	0.32681	25
iGWAS	APEX1_INDEPENDENT_RESOLUTION_OF_AP_SITES_VIA_THE_SINGLE_NUCLEOTIDE_REPLACEMENT_PATHWAY	0.11317	0.25221	0.32682	7
iGWAS	SUMOYLATION_OF_CHROMATIN_ORGANIZATION_PROTEINS	0.040287	0.089828	0.3269	68
iGWAS	SHC1_EVENTS_IN_ERBB2_SIGNALING	0.081054	0.18146	0.32755	22
GWAS	SIGNALING_BY_LTK	0.15948	0.3575	0.32777	12
iGWAS	FGFR2_ALTERNATIVE_SPLICING	0.065304	0.14665	0.32805	27
GWAS	AMINE_LIGAND_BINDING_RECEPTORS	0.082835	0.18605	0.32808	40
GWAS	NEGATIVE_REGULATION_OF_THE_PI3K_AKT_NETWORK	0.045063	0.10134	0.32829	116
iGWAS	DEFECTS_OF_PLATELET_ADHESION_TO_EXPOSED_COLLAGEN	0.12262	0.27628	0.32859	8
GWAS	LYSINE_CATABOLISM	0.13172	0.29935	0.32997	12
iGWAS	TRANSPORT_OF_THE_SLBP_DEPENDANT_MATURE_MRNA	0.052171	0.11886	0.33036	36
iGWAS	GENERATION_OF_SECOND_MESSENGER_MOLECULES	0.072576	0.16554	0.33055	30
GWAS	ACTIVATION_OF_KAINATE_RECEPTORS_UPON_GLUTAMATE_BINDING	0.078378	0.17889	0.33065	29
GWAS	RNA_POLYMERASE_III_CHAIN_ELONGATION	0.089861	0.20524	0.33076	16
iGWAS	SIGNALING_BY_TGF_BETA_RECEPTOR_COMPLEX_IN_CANCER	0.1136	0.25998	0.33108	8
GWAS	ADRENOCEPTORS	0.15972	0.36591	0.33124	9
GWAS	DUAL_INCISION_IN_GG_NER	0.066209	0.15174	0.3313	39
iGWAS	BUDDING_AND_MATURATION_OF_HIV_VIRION	0.061078	0.13999	0.33131	28
GWAS	SIGNALING_BY_ERBB2_IN_CANCER	0.088272	0.20239	0.33137	26
GWAS	SIGNALING_BY_ROBO_RECEPTORS	0.030749	0.070535	0.33144	204
GWAS	PKA_MEDIATED_PHOSPHORYLATION_OF_CREB	0.11212	0.25778	0.3318	19
GWAS	TELOMERE_C_STRAND_LAGGING_STRAND_SYNTHESIS	0.069645	0.16014	0.33182	32
iGWAS	MRNA_CAPPING	0.054471	0.12531	0.33189	28
GWAS	PROTEIN_FOLDING	0.042672	0.098197	0.33195	95
iGWAS	INFLAMMASOMES	0.079564	0.18322	0.33205	20
iGWAS	EUKARYOTIC_TRANSLATION_ELONGATION	0.034347	0.079197	0.33226	87
GWAS	VEGFR2_MEDIATED_CELL_PROLIFERATION	0.10046	0.23168	0.33229	19
iGWAS	NGF_INDEPENDANT_TRKA_ACTIVATION	0.13775	0.32094	0.33389	5
iGWAS	PROTEIN_PROTEIN_INTERACTIONS_AT_SYNAPSES	0.041246	0.09614	0.33396	77
iGWAS	GAP_JUNCTION_TRAFFICKING_AND_REGULATION	0.051893	0.12101	0.33402	48
iGWAS	VESICLE_MEDIATED_TRANSPORT	0.013471	0.031423	0.33407	643
GWAS	TRAF3_DEPENDENT_IRF_ACTIVATION_PATHWAY	0.11594	0.27108	0.33443	15
iGWAS	REGULATED_NECROSIS	0.046846	0.10959	0.33452	57
iGWAS	GLYCEROPHOSPHOLIPID_BIOSYNTHESIS	0.030786	0.072025	0.33454	124
iGWAS	SLBP_DEPENDENT_PROCESSING_OF_REPLICATION_DEPENDENT_HISTONE_PRE_MRNAS	0.082878	0.19392	0.33455	11
iGWAS	ACETYLCHOLINE_BINDING_AND_DOWNSTREAM_EVENTS	0.10934	0.25618	0.33477	14
iGWAS	REGULATION_OF_INSULIN_LIKE_GROWTH_FACTOR_IGF_TRANSPORT_AND_UPTAKE_BY_INSULIN_LIKE_GROWTH_FACTOR_BINDING_PROTEINS_IGFBPS	0.032965	0.077482	0.33525	119
GWAS	ACTIVATION_OF_RAC1	0.15365	0.36246	0.33581	12
GWAS	TNFS_BIND_THEIR_PHYSIOLOGICAL_RECEPTORS	0.096889	0.22901	0.33613	27
iGWAS	ATF6_ATF6_ALPHA_ACTIVATES_CHAPERONES	0.088088	0.20843	0.33629	11
GWAS	PLATELET_AGGREGATION_PLUG_FORMATION	0.067537	0.15994	0.33642	39
iGWAS	SYNTHESIS_OF_DOLICHYL_PHOSPHATE	0.09917	0.23497	0.3365	6
iGWAS	DOWNSTREAM_SIGNALING_OF_ACTIVATED_FGFR2	0.063651	0.15131	0.337	29
GWAS	RHO_GTPASES_ACTIVATE_IQGAPS	0.077881	0.1861	0.3378	30
iGWAS	SIGNALLING_TO_ERKS	0.060536	0.14472	0.33787	34
iGWAS	PKMTS_METHYLATE_HISTONE_LYSINES	0.041869	0.10023	0.33807	64
iGWAS	REGULATION_OF_MITF_M_DEPENDENT_GENES_INVOLVED_IN_LYSOSOME_BIOGENESIS_AND_AUTOPHAGY	0.092213	0.22079	0.3381	16
GWAS	G_PROTEIN_ACTIVATION	0.085692	0.20534	0.33823	24
GWAS	SULFIDE_OXIDATION_TO_SULFATE	0.14397	0.345	0.33824	6
iGWAS	LATE_ENDOSOMAL_MICROAUTOPHAGY	0.055368	0.13274	0.3383	33
iGWAS	PKA_ACTIVATION_IN_GLUCAGON_SIGNALLING	0.094547	0.22698	0.33851	17
GWAS	PROCESSIVE_SYNTHESIS_ON_THE_LAGGING_STRAND	0.10185	0.24468	0.33861	13
GWAS	DISEASES_OF_METABOLISM	0.027703	0.06658	0.33867	239
GWAS	RMTS_METHYLATE_HISTONE_ARGININES	0.053048	0.12766	0.33887	72
iGWAS	SYNTHESIS_OF_IP3_AND_IP4_IN_THE_CYTOSOL	0.064137	0.15448	0.33901	24
iGWAS	SEALING_OF_THE_NUCLEAR_ENVELOPE_NE_BY_ESCRT_III	0.0563	0.1357	0.33912	30
iGWAS	DEADENYLATION_OF_MRNA	0.063788	0.15399	0.33935	25
GWAS	FORMATION_OF_LATERAL_PLATE_MESODERM	0.20522	0.49927	0.34052	5
GWAS	TRANSCRIPTIONAL_REGULATION_BY_TP53	0.021938	0.053414	0.34064	347
iGWAS	GLUTAMATE_AND_GLUTAMINE_METABOLISM	0.091068	0.2218	0.34069	13
iGWAS	ACTIVATION_OF_RAC1	0.11533	0.28126	0.34089	12
iGWAS	CASPASE_ACTIVATION_VIA_DEATH_RECEPTORS_IN_THE_PRESENCE_OF_LIGAND	0.087261	0.21286	0.34093	16
GWAS	ACTIVATED_NTRK2_SIGNALS_THROUGH_RAS	0.13533	0.33162	0.34161	9
GWAS	BETA_CATENIN_INDEPENDENT_WNT_SIGNALING	0.034366	0.084432	0.342	145
GWAS	POST_CHAPERONIN_TUBULIN_FOLDING_PATHWAY	0.081459	0.20078	0.34248	22
iGWAS	DEADENYLATION_DEPENDENT_MRNA_DECAY	0.040102	0.098885	0.34254	56
GWAS	FIBRONECTIN_MATRIX_FORMATION	0.18247	0.45096	0.34288	6
iGWAS	SUPPRESSION_OF_APOPTOSIS	0.12452	0.30828	0.34314	7
iGWAS	DOWNREGULATION_OF_TGF_BETA_RECEPTOR_SIGNALING	0.066317	0.16551	0.34433	26
GWAS	SUMOYLATION_OF_TRANSCRIPTION_COFACTORS	0.057159	0.14267	0.34434	42
GWAS	RESPIRATORY_SYNCYTIAL_VIRUS_RSV_GENOME_REPLICATION_TRANSCRIPTION_AND_TRANSLATION	0.10837	0.27118	0.34472	16
iGWAS	CA2_PATHWAY	0.039647	0.099332	0.3449	62
GWAS	RHOU_GTPASE_CYCLE	0.066752	0.16771	0.34531	36
iGWAS	RETINOID_CYCLE_DISEASE_EVENTS	0.080725	0.20355	0.34584	11
GWAS	TRANSCRIPTIONAL_REGULATION_BY_RUNX2	0.039016	0.098407	0.34588	115
GWAS	PHYSIOLOGICAL_FACTORS	0.11452	0.28932	0.34612	13
GWAS	INTERLEUKIN_7_SIGNALING	0.078819	0.19953	0.34641	32
iGWAS	OTHER_SEMAPHORIN_INTERACTIONS	0.076634	0.19401	0.34642	18
GWAS	SYNTHESIS_OF_PIPS_AT_THE_LATE_ENDOSOME_MEMBRANE	0.14552	0.36954	0.34687	10
iGWAS	SARS_COV_2_TARGETS_HOST_INTRACELLULAR_SIGNALLING_AND_REGULATORY_PATHWAYS	0.081992	0.20843	0.34702	12
GWAS	L1CAM_INTERACTIONS	0.039795	0.10212	0.34838	110
GWAS	CROSS_PRESENTATION_OF_SOLUBLE_EXOGENOUS_ANTIGENS_ENDOSOMES	0.056486	0.14497	0.3484	48
iGWAS	MISMATCH_REPAIR	0.070779	0.18224	0.34887	15
iGWAS	CONDENSATION_OF_PROPHASE_CHROMOSOMES	0.048132	0.12457	0.34961	66
iGWAS	SIGNALING_BY_PDGFRA_TRANSMEMBRANE_JUXTAMEMBRANE_AND_KINASE_DOMAIN_MUTANTS	0.086774	0.22507	0.34992	12
iGWAS	REGULATION_OF_GENE_EXPRESSION_IN_LATE_STAGE_BRANCHING_MORPHOGENESIS_PANCREATIC_BUD_PRECURSOR_CELLS	0.091868	0.23834	0.34996	15
iGWAS	SMAC_XIAP_REGULATED_APOPTOTIC_RESPONSE	0.096698	0.25324	0.35129	7
iGWAS	REGULATION_OF_MITF_M_DEPENDENT_GENES_INVOLVED_IN_CELL_CYCLE_AND_PROLIFERATION	0.077318	0.20309	0.35171	17
iGWAS	SPECIFICATION_OF_PRIMORDIAL_GERM_CELLS	0.11061	0.29126	0.35207	12
GWAS	SIGNALING_BY_RHO_GTPASES_MIRO_GTPASES_AND_RHOBTB3	0.015663	0.041249	0.35208	677
GWAS	SCF_BETA_TRCP_MEDIATED_DEGRADATION_OF_EMI1	0.051542	0.13576	0.3521	54
iGWAS	GLUCAGON_LIKE_PEPTIDE_1_GLP1_REGULATES_INSULIN_SECRETION	0.047752	0.12581	0.35213	42
iGWAS	EXTRACELLULAR_MATRIX_ORGANIZATION	0.019155	0.05047	0.35215	291
GWAS	SIGNALING_BY_MET	0.047808	0.12656	0.35282	78
iGWAS	CALCITONIN_LIKE_LIGAND_RECEPTORS	0.11655	0.31089	0.35387	10
iGWAS	BIOLOGICAL_OXIDATIONS	0.023112	0.061698	0.35398	212
GWAS	TRANSCRIPTIONAL_REGULATION_BY_NPAS4	0.068292	0.1827	0.35428	33
iGWAS	ASSEMBLY_OF_THE_HIV_VIRION	0.065997	0.17672	0.35441	16
iGWAS	PROTEIN_REPAIR	0.14684	0.39402	0.3547	6
iGWAS	RAB_REGULATION_OF_TRAFFICKING	0.026392	0.070938	0.35493	112
iGWAS	HISTIDINE_CATABOLISM	0.10728	0.28845	0.35498	8
GWAS	SIGNALING_BY_ACTIVATED_POINT_MUTANTS_OF_FGFR1	0.11358	0.30565	0.3551	11
GWAS	DEFECTIVE_FACTOR_VIII_CAUSES_HEMOPHILIA_A	0.17803	0.48022	0.35542	5
GWAS	MET_ACTIVATES_RAS_SIGNALING	0.11746	0.31694	0.35547	11
iGWAS	REGULATION_OF_FZD_BY_UBIQUITINATION	0.064719	0.17502	0.35577	21
GWAS	REGULATION_OF_PTEN_GENE_TRANSCRIPTION	0.048733	0.13194	0.35594	59
GWAS	INFECTION_WITH_MYCOBACTERIUM_TUBERCULOSIS	0.078012	0.21137	0.35604	26
iGWAS	RUNX3_REGULATES_YAP1_MEDIATED_TRANSCRIPTION	0.12542	0.34025	0.35622	8
iGWAS	SYNTHESIS_OF_SUBSTRATES_IN_N_GLYCAN_BIOSYTHESIS	0.035738	0.097118	0.35645	63
GWAS	CREB3_FACTORS_ACTIVATE_GENES	0.13593	0.36992	0.35664	8
iGWAS	FGFR1_LIGAND_BINDING_AND_ACTIVATION	0.074713	0.20366	0.35687	17
GWAS	DRUG_ADME	0.040209	0.10963	0.3569	103
GWAS	TRANSPORT_OF_INORGANIC_CATIONS_ANIONS_AND_AMINO_ACIDS_OLIGOPEPTIDES	0.037325	0.10207	0.3573	102
GWAS	ACTIVATED_NOTCH1_TRANSMITS_SIGNAL_TO_THE_NUCLEUS	0.062127	0.17102	0.3582	31
GWAS	RAB_GERANYLGERANYLATION	0.047741	0.13161	0.3584	57
GWAS	RECYCLING_PATHWAY_OF_L1	0.057349	0.15832	0.35859	42
GWAS	POLB_DEPENDENT_LONG_PATCH_BASE_EXCISION_REPAIR	0.11285	0.31206	0.35882	8
GWAS	ACTIVATED_NTRK3_SIGNALS_THROUGH_PI3K	0.18601	0.51472	0.35891	6
GWAS	SIGNALING_BY_TGFB_FAMILY_MEMBERS	0.030716	0.085027	0.35896	152
iGWAS	ACTIVATED_PKN1_STIMULATES_TRANSCRIPTION_OF_AR_ANDROGEN_RECEPTOR_REGULATED_GENES_KLK2_AND_KLK3	0.049001	0.13687	0.36017	59
GWAS	CREB1_PHOSPHORYLATION_THROUGH_THE_ACTIVATION_OF_ADENYLATE_CYCLASE	0.11963	0.33437	0.36026	11
GWAS	IRS_MEDIATED_SIGNALLING	0.055377	0.15481	0.36028	47
iGWAS	CYTOSOLIC_TRNA_AMINOACYLATION	0.05325	0.14893	0.36034	24
GWAS	CELL_SURFACE_INTERACTIONS_AT_THE_VASCULAR_WALL	0.034213	0.095763	0.36045	132
GWAS	NEF_MEDIATED_CD8_DOWN_REGULATION	0.14277	0.40026	0.36066	7
GWAS	PEXOPHAGY	0.11137	0.31226	0.36067	11
iGWAS	ASSEMBLY_OF_THE_ORC_COMPLEX_AT_THE_ORIGIN_OF_REPLICATION	0.045833	0.12851	0.36068	62
GWAS	GABA_SYNTHESIS_RELEASE_REUPTAKE_AND_DEGRADATION	0.092008	0.25811	0.36075	19
GWAS	SENSING_OF_DNA_DOUBLE_STRAND_BREAKS	0.1726	0.48519	0.36102	6
GWAS	SYNTHESIS_OF_BILE_ACIDS_AND_BILE_SALTS_VIA_24_HYDROXYCHOLESTEROL	0.10247	0.28806	0.36103	13
iGWAS	RAP1_SIGNALLING	0.069175	0.1948	0.36125	16
iGWAS	PASSIVE_TRANSPORT_BY_AQUAPORINS	0.099923	0.28161	0.36136	12
iGWAS	POTASSIUM_CHANNELS	0.030599	0.086353	0.36154	102
GWAS	RNA_POLYMERASE_II_TRANSCRIPTION_TERMINATION	0.042823	0.12095	0.36165	62
GWAS	FREE_FATTY_ACIDS_REGULATE_INSULIN_SECRETION	0.1204	0.34023	0.36172	10
GWAS	SIGNALING_BY_FLT3_ITD_AND_TKD_MUTANTS	0.096668	0.27459	0.3624	16
iGWAS	DOWNSTREAM_SIGNALING_OF_ACTIVATED_FGFR4	0.053744	0.15317	0.36284	26
GWAS	ELECTRIC_TRANSMISSION_ACROSS_GAP_JUNCTIONS	0.15978	0.45547	0.36287	5
GWAS	DISEASES_OF_MISMATCH_REPAIR_MMR	0.11969	0.34156	0.36302	5
iGWAS	MITOCHONDRIAL_FATTY_ACID_BETA_OXIDATION_OF_UNSATURATED_FATTY_ACIDS	0.10819	0.30965	0.3634	6
GWAS	ZBP1_DAI_MEDIATED_INDUCTION_OF_TYPE_I_IFNS	0.068733	0.19714	0.36368	20
GWAS	CONSTITUTIVE_SIGNALING_BY_OVEREXPRESSED_ERBB2	0.098106	0.28154	0.36375	11
GWAS	SIGNAL_AMPLIFICATION	0.062626	0.18	0.36395	33
GWAS	COBALAMIN_CBL_METABOLISM	0.13877	0.40075	0.36457	7
GWAS	RNA_POLYMERASE_III_TRANSCRIPTION	0.051155	0.1478	0.36463	39
GWAS	CLEC7A_DECTIN_1_INDUCES_NFAT_ACTIVATION	0.11085	0.32062	0.36478	11
iGWAS	DISEASES_OF_HEMOSTASIS	0.066899	0.19379	0.36497	17
iGWAS	GLUTATHIONE_SYNTHESIS_AND_RECYCLING	0.07538	0.21872	0.36519	12
GWAS	MAP3K8_TPL2_DEPENDENT_MAPK1_3_ACTIVATION	0.095972	0.27887	0.36537	15
iGWAS	SIGNALING_BY_FGFR2_IN_DISEASE	0.040833	0.11905	0.36581	42
GWAS	SUPPRESSION_OF_APOPTOSIS	0.13618	0.39856	0.3663	7
iGWAS	FORMATION_OF_TC_NER_PRE_INCISION_COMPLEX	0.033395	0.097911	0.36653	49
iGWAS	NEPHRON_DEVELOPMENT	0.087362	0.2563	0.36661	13
GWAS	ACTIVATION_OF_PUMA_AND_TRANSLOCATION_TO_MITOCHONDRIA	0.11358	0.3337	0.36679	9
iGWAS	KINESINS	0.032083	0.094432	0.36703	58
iGWAS	REGULATION_OF_PLK1_ACTIVITY_AT_G2_M_TRANSITION	0.029285	0.086347	0.36725	84
GWAS	FORMATION_OF_ATP_BY_CHEMIOSMOTIC_COUPLING	0.070122	0.20676	0.36725	18
iGWAS	PHASE_2_PLATEAU_PHASE	0.087504	0.25874	0.36761	14
GWAS	HIGHLY_CALCIUM_PERMEABLE_POSTSYNAPTIC_NICOTINIC_ACETYLCHOLINE_RECEPTORS	0.13033	0.38554	0.36767	11
GWAS	SIGNALING_BY_FGFR3	0.054988	0.16267	0.36767	39
GWAS	ADP_SIGNALLING_THROUGH_P2Y_PURINOCEPTOR_1	0.070073	0.20743	0.36776	25
iGWAS	TP53_REGULATES_TRANSCRIPTION_OF_ADDITIONAL_CELL_CYCLE_GENES_WHOSE_EXACT_ROLE_IN_THE_P53_PATHWAY_REMAIN_UNCERTAIN	0.05669	0.16836	0.36817	21
iGWAS	HEDGEHOG_OFF_STATE	0.025391	0.075581	0.36846	111
GWAS	DOPAMINE_NEUROTRANSMITTER_RELEASE_CYCLE	0.082049	0.24439	0.36854	21
iGWAS	PYRIMIDINE_SALVAGE	0.080894	0.24109	0.36861	10
GWAS	UPTAKE_AND_ACTIONS_OF_BACTERIAL_TOXINS	0.060517	0.18057	0.36876	29
iGWAS	DEGRADATION_OF_THE_EXTRACELLULAR_MATRIX	0.025075	0.074992	0.36905	135
GWAS	PCNA_DEPENDENT_LONG_PATCH_BASE_EXCISION_REPAIR	0.070777	0.21176	0.3691	21
GWAS	SIGNALING_BY_CTNNB1_PHOSPHO_SITE_MUTANTS	0.085346	0.2562	0.36953	14
GWAS	CARGO_CONCENTRATION_IN_THE_ER	0.059081	0.17746	0.3696	31
iGWAS	RUNX2_REGULATES_OSTEOBLAST_DIFFERENTIATION	0.064518	0.19385	0.36963	22
iGWAS	CELL_DEATH_SIGNALLING_VIA_NRAGE_NRIF_AND_NADE	0.033302	0.10045	0.37013	69
GWAS	SYNTHESIS_OF_PIPS_AT_THE_GOLGI_MEMBRANE	0.083362	0.25175	0.37027	16
GWAS	MISCELLANEOUS_SUBSTRATES	0.10338	0.31299	0.37059	12
GWAS	INNATE_IMMUNE_SYSTEM	0.011308	0.034246	0.37063	1009
iGWAS	NUCLEOTIDE_SALVAGE	0.058348	0.17679	0.37068	21
GWAS	SIGNALING_BY_TGFBR3	0.050606	0.15333	0.37068	45
GWAS	FORMATION_OF_RNA_POL_II_ELONGATION_COMPLEX	0.04064	0.12343	0.37099	57
iGWAS	ORGANIC_CATION_ANION_ZWITTERION_TRANSPORT	0.068692	0.20876	0.37106	15
GWAS	PIWI_INTERACTING_RNA_PIRNA_BIOGENESIS	0.054298	0.16534	0.37131	29
iGWAS	DEFECTIVE_CHST3_CAUSES_SEDCJD	0.091441	0.2793	0.37169	7
iGWAS	FORMATION_OF_WDR5_CONTAINING_HISTONE_MODIFYING_COMPLEXES	0.043025	0.13161	0.37187	39
iGWAS	TRANSCRIPTION_COUPLED_NUCLEOTIDE_EXCISION_REPAIR_TC_NER	0.026735	0.081817	0.37193	74
GWAS	NEGATIVE_REGULATION_OF_NOTCH4_SIGNALING	0.044155	0.1354	0.37218	53
GWAS	OXIDATIVE_STRESS_INDUCED_SENESCENCE	0.035116	0.10791	0.37244	116
iGWAS	BILE_ACID_AND_BILE_SALT_METABOLISM	0.041216	0.12701	0.37278	44
iGWAS	VITAMIN_B1_THIAMIN_METABOLISM	0.10727	0.33079	0.37286	5
GWAS	FORMATION_OF_DEFINITIVE_ENDODERM	0.090101	0.27793	0.3729	15
GWAS	FORMATION_OF_AXIAL_MESODERM	0.097187	0.3001	0.37303	14
GWAS	IKK_COMPLEX_RECRUITMENT_MEDIATED_BY_RIP1	0.080019	0.24739	0.37318	22
GWAS	REGULATION_OF_TP53_ACTIVITY_THROUGH_PHOSPHORYLATION	0.034074	0.10534	0.37318	88
iGWAS	NEGATIVE_REGULATION_OF_TCF_DEPENDENT_SIGNALING_BY_WNT_LIGAND_ANTAGONISTS	0.065453	0.20303	0.37358	15
GWAS	SCAVENGING_OF_HEME_FROM_PLASMA	0.079594	0.24697	0.37362	13
GWAS	RAC3_GTPASE_CYCLE	0.038814	0.12053	0.37372	84
GWAS	BETA_CATENIN_PHOSPHORYLATION_CASCADE	0.079515	0.24719	0.37385	16
GWAS	SIGNALING_BY_MODERATE_KINASE_ACTIVITY_BRAF_MUTANTS	0.048824	0.15189	0.37394	43
iGWAS	PROPIONYL_COA_CATABOLISM	0.11554	0.36004	0.37414	5
GWAS	NEGATIVE_REGULATION_OF_FGFR2_SIGNALING	0.061232	0.19081	0.37415	33
iGWAS	RUNX2_REGULATES_GENES_INVOLVED_IN_CELL_MIGRATION	0.093011	0.28992	0.37418	8
GWAS	SWITCHING_OF_ORIGINS_TO_A_POST_REPLICATIVE_STATE	0.031836	0.099442	0.37443	91
GWAS	ALPHA_PROTEIN_KINASE_1_SIGNALING_PATHWAY	0.10833	0.33988	0.37497	10
iGWAS	TP53_REGULATES_TRANSCRIPTION_OF_CELL_DEATH_GENES	0.041452	0.13033	0.37523	43
iGWAS	INDUCTION_OF_CELL_CELL_FUSION	0.084551	0.26627	0.37542	12
GWAS	ACTIVATION_OF_C3_AND_C5	0.13842	0.43735	0.37582	6
GWAS	MRNA_EDITING	0.12901	0.40963	0.37641	10
GWAS	DEVELOPMENTAL_BIOLOGY	0.0097885	0.031171	0.37675	1369
iGWAS	POU5F1_OCT4_SOX2_NANOG_REPRESS_GENES_RELATED_TO_DIFFERENTIATION	0.093054	0.29694	0.377	10
GWAS	DEFECTIVE_CSF2RB_CAUSES_SMDP5	0.14492	0.46279	0.37709	7
GWAS	REGULATION_OF_TLR_BY_ENDOGENOUS_LIGAND	0.071026	0.22883	0.37814	21
iGWAS	NONSENSE_MEDIATED_DECAY_NMD	0.022479	0.072474	0.37822	106
GWAS	TELOMERE_C_STRAND_SYNTHESIS_INITIATION	0.081619	0.26346	0.37836	11
iGWAS	MELANIN_BIOSYNTHESIS	0.13866	0.44925	0.37879	5
iGWAS	REGULATION_OF_SIGNALING_BY_NODAL	0.08798	0.28519	0.37885	10
iGWAS	HATS_ACETYLATE_HISTONES	0.023618	0.076584	0.37889	132
iGWAS	DEPOSITION_OF_NEW_CENPA_CONTAINING_NUCLEOSOMES_AT_THE_CENTROMERE	0.035395	0.11525	0.37938	66
iGWAS	SIGNALING_BY_ERBB4	0.032971	0.10776	0.37982	57
GWAS	TRAF6_MEDIATED_INDUCTION_OF_TAK1_COMPLEX_WITHIN_TLR4_COMPLEX	0.084232	0.27574	0.38	15
iGWAS	TRANSPORT_OF_MATURE_MRNAS_DERIVED_FROM_INTRONLESS_TRANSCRIPTS	0.032235	0.10729	0.38192	43
iGWAS	SIGNALING_BY_FGFR_IN_DISEASE	0.031278	0.10418	0.382	62
iGWAS	ANTIGEN_ACTIVATES_B_CELL_RECEPTOR_BCR_LEADING_TO_GENERATION_OF_SECOND_MESSENGERS	0.04717	0.15727	0.38212	28
GWAS	KILLING_MECHANISMS	0.088933	0.29734	0.38243	11
GWAS	CELLULAR_RESPONSE_TO_HYPOXIA	0.035573	0.11977	0.38323	74
iGWAS	RESPONSE_OF_EIF2AK4_GCN2_TO_AMINO_ACID_DEFICIENCY	0.022733	0.076746	0.38354	94
iGWAS	NOTCH2_INTRACELLULAR_DOMAIN_REGULATES_TRANSCRIPTION	0.068308	0.23132	0.38389	11
GWAS	GAP_FILLING_DNA_REPAIR_SYNTHESIS_AND_LIGATION_IN_GG_NER	0.055841	0.18926	0.38398	25
iGWAS	DEFECTIVE_FACTOR_VIII_CAUSES_HEMOPHILIA_A	0.10973	0.37252999999999997	0.38417	5
iGWAS	ATTACHMENT_OF_GPI_ANCHOR_TO_UPAR	0.075571	0.25709	0.3844	7
GWAS	CTLA4_INHIBITORY_SIGNALING	0.063394	0.21586	0.3845	21
iGWAS	PI_3K_CASCADE_FGFR1	0.054903	0.18726	0.38469	21
GWAS	RELEASE_OF_APOPTOTIC_FACTORS_FROM_THE_MITOCHONDRIA	0.090354	0.30825	0.38472	7
GWAS	MICRORNA_MIRNA_BIOGENESIS	0.057485	0.19683	0.38512	24
GWAS	GLYCOGEN_STORAGE_DISEASES	0.078781	0.27062	0.38549	15
iGWAS	SYNTHESIS_OF_LEUKOTRIENES_LT_AND_EOXINS_EX	0.053844	0.18518	0.38561	21
GWAS	G_ALPHA_S_SIGNALLING_EVENTS	0.025821	0.088945	0.38579	156
iGWAS	CASPASE_ACTIVATION_VIA_EXTRINSIC_APOPTOTIC_SIGNALLING_PATHWAY	0.05247	0.18094	0.38592	25
iGWAS	THE_NLRP3_INFLAMMASOME	0.059189	0.20539	0.38661	15
GWAS	HOMOLOGOUS_DNA_PAIRING_AND_STRAND_EXCHANGE	0.045625	0.15898	0.38706	43
GWAS	DEFECTIVE_CFTR_CAUSES_CYSTIC_FIBROSIS	0.037679	0.13173	0.38743	60
iGWAS	SIGNALING_BY_INSULIN_RECEPTOR	0.02628	0.092422	0.38808	80
GWAS	DNA_REPLICATION_INITIATION	0.11891	0.41986	0.3885	6
iGWAS	TRANSCRIPTIONAL_REGULATION_BY_NPAS4	0.040086	0.14173	0.38865	33
iGWAS	RHOT1_GTPASE_CYCLE	0.14569	0.51528	0.38869	5
GWAS	MEIOTIC_RECOMBINATION	0.035716	0.12655	0.38889	82
iGWAS	FORMATION_OF_LATERAL_PLATE_MESODERM	0.10901	0.38719	0.38915	5
iGWAS	INTEGRIN_SIGNALING	0.044112	0.15689	0.38929	27
iGWAS	CALCINEURIN_ACTIVATES_NFAT	0.075155	0.26812	0.38962	9
iGWAS	DOPAMINE_RECEPTORS	0.11309	0.40366	0.38968	5
iGWAS	COPII_MEDIATED_VESICLE_TRANSPORT	0.027829	0.099343	0.38969	66
iGWAS	CILIUM_ASSEMBLY	0.015506	0.055789	0.39053	194
iGWAS	METABOLISM_OF_PORPHYRINS	0.041719	0.15097	0.39115	26
iGWAS	INTERLEUKIN_2_SIGNALING	0.075824	0.27505	0.3914	11
iGWAS	STAT5_ACTIVATION_DOWNSTREAM_OF_FLT3_ITD_MUTANTS	0.085854	0.31244	0.39174	10
GWAS	CITRIC_ACID_CYCLE_TCA_CYCLE	0.049048	0.1786	0.3918	33
GWAS	PHASE_II_CONJUGATION_OF_COMPOUNDS	0.031777	0.11612	0.39218	104
iGWAS	DISEASES_ASSOCIATED_WITH_O_GLYCOSYLATION_OF_PROTEINS	0.028327	0.10401	0.39268	66
GWAS	REGULATION_OF_MITF_M_DEPENDENT_GENES_INVOLVED_IN_CELL_CYCLE_AND_PROLIFERATION	0.070918	0.26175	0.39322	17
iGWAS	MAPK1_ERK2_ACTIVATION	0.08627	0.32062	0.39394	9
GWAS	ACTIVATION_OF_NOXA_AND_TRANSLOCATION_TO_MITOCHONDRIA	0.12135	0.45225	0.39422	5
GWAS	C_TYPE_LECTIN_RECEPTORS_CLRS	0.023888	0.089093	0.3943	136
GWAS	FGFR1C_LIGAND_BINDING_AND_ACTIVATION	0.076681	0.287	0.39466	13
GWAS	PROCESSIVE_SYNTHESIS_ON_THE_C_STRAND_OF_THE_TELOMERE	0.059811	0.22411	0.39478	19
GWAS	DISEASES_ASSOCIATED_WITH_SURFACTANT_METABOLISM	0.10878	0.40831	0.39496	9
GWAS	RESPONSE_OF_EIF2AK4_GCN2_TO_AMINO_ACID_DEFICIENCY	0.026125	0.09822	0.39513	94
GWAS	AKT_PHOSPHORYLATES_TARGETS_IN_THE_CYTOSOL	0.074927	0.28184	0.39518	14
GWAS	MITOTIC_METAPHASE_AND_ANAPHASE	0.017503	0.065876	0.39524	227
iGWAS	INTERFERON_ALPHA_BETA_SIGNALING	0.027322	0.10306	0.39547	77
GWAS	METABOLIC_DISORDERS_OF_BIOLOGICAL_OXIDATION_ENZYMES	0.048644	0.18389	0.39569	33
iGWAS	ATF4_ACTIVATES_GENES_IN_RESPONSE_TO_ENDOPLASMIC_RETICULUM_STRESS	0.038579	0.14623	0.39596	27
iGWAS	OXIDATIVE_STRESS_INDUCED_SENESCENCE	0.022065	0.083675	0.39601	116
GWAS	NETRIN_1_SIGNALING	0.047055	0.17883	0.39623	42
GWAS	KSRP_KHSRP_BINDS_AND_DESTABILIZES_MRNA	0.057	0.21715	0.39647	17
iGWAS	REGULATION_OF_TP53_ACTIVITY_THROUGH_ACETYLATION	0.037634	0.14357	0.39661	29
GWAS	N_GLYCAN_TRIMMING_AND_ELONGATION_IN_THE_CIS_GOLGI	0.15149	0.58083	0.39712	5
iGWAS	POST_TRANSLATIONAL_MODIFICATION_SYNTHESIS_OF_GPI_ANCHORED_PROTEINS	0.022243	0.085526	0.39741	91
GWAS	BH3_ONLY_PROTEINS_ASSOCIATE_WITH_AND_INACTIVATE_ANTI_APOPTOTIC_BCL_2_MEMBERS	0.085535	0.33019	0.3978	9
GWAS	SYNTHESIS_SECRETION_AND_INACTIVATION_OF_GLUCAGON_LIKE_PEPTIDE_1_GLP_1	0.064448	0.25005	0.39831	20
iGWAS	TGF_BETA_RECEPTOR_SIGNALING_IN_EMT_EPITHELIAL_TO_MESENCHYMAL_TRANSITION	0.055627	0.21608	0.39842	16
iGWAS	SYNTHESIS_OF_PE	0.052828	0.20534	0.39849	13
iGWAS	THE_ROLE_OF_NEF_IN_HIV_1_REPLICATION_AND_DISEASE_PATHOGENESIS	0.039946	0.15583	0.39885	27
iGWAS	AMINE_LIGAND_BINDING_RECEPTORS	0.036957	0.1442	0.39886	40
iGWAS	NUCLEOTIDE_EXCISION_REPAIR	0.017621	0.068838	0.39899	104
iGWAS	BUTYRATE_RESPONSE_FACTOR_1_BRF1_BINDS_AND_DESTABILIZES_MRNA	0.042584	0.16708	0.39941	17
iGWAS	NFE2L2_REGULATING_INFLAMMATION_ASSOCIATED_GENES	0.091237	0.35819	0.39947	5
iGWAS	SERINE_BIOSYNTHESIS	0.067756	0.26629	0.39958	9
GWAS	METABOLISM_OF_CARBOHYDRATES	0.015442000000000001	0.060794	0.39975	274
GWAS	ATTENUATION_PHASE	0.050502	0.19899	0.39983	27
GWAS	SIGNALING_BY_FLT3_FUSION_PROTEINS	0.063782	0.25233	0.40023	19
iGWAS	FGFR2B_LIGAND_BINDING_AND_ACTIVATION	0.076802	0.30403	0.40029	10
iGWAS	ACTIVATION_OF_THE_TFAP2_AP_2_FAMILY_OF_TRANSCRIPTION_FACTORS	0.077604	0.30973	0.40108	11
iGWAS	RHOBTB3_ATPASE_CYCLE	0.063569	0.25496	0.40156	8
iGWAS	HYDROLYSIS_OF_LPC	0.081298	0.32756	0.40199	9
iGWAS	CITRIC_ACID_CYCLE_TCA_CYCLE	0.034376	0.13863	0.40208	33
GWAS	COMPLEX_III_ASSEMBLY	0.04467	0.18021	0.40212	24
GWAS	GRB2_EVENTS_IN_ERBB2_SIGNALING	0.066044	0.26725	0.40241	16
GWAS	TICAM1_TRAF6_DEPENDENT_INDUCTION_OF_TAK1_COMPLEX	0.08203	0.33246	0.40256	10
iGWAS	PTK6_EXPRESSION	0.085981	0.34863	0.4026	5
GWAS	MINERALOCORTICOID_BIOSYNTHESIS	0.10147	0.41157	0.40263	6
iGWAS	MITOTIC_TELOPHASE_CYTOKINESIS	0.058382	0.23905	0.40353	11
GWAS	INTRAFLAGELLAR_TRANSPORT	0.032061	0.13128	0.40353	54
GWAS	RNA_POLYMERASE_III_TRANSCRIPTION_INITIATION_FROM_TYPE_1_PROMOTER	0.040231	0.16502	0.40369	26
iGWAS	MET_ACTIVATES_PTK2_SIGNALING	0.041331	0.17016	0.40404	30
GWAS	CELLULAR_RESPONSE_TO_STARVATION	0.019484	0.080262	0.4041	147
iGWAS	FCERI_MEDIATED_MAPK_ACTIVATION	0.033225	0.138	0.40487	32
iGWAS	HIV_INFECTION	0.012065	0.050126	0.4049	223
GWAS	RHO_GTPASES_ACTIVATE_WASPS_AND_WAVES	0.042288	0.17613	0.40513	33
GWAS	DIGESTION_OF_DIETARY_CARBOHYDRATE	0.094658	0.3944	0.40516	8
GWAS	LINOLEIC_ACID_LA_METABOLISM	0.095599	0.39955	0.40545	7
iGWAS	CREB1_PHOSPHORYLATION_THROUGH_NMDA_RECEPTOR_MEDIATED_ACTIVATION_OF_RAS_SIGNALING	0.036278	0.15238	0.40591	25
iGWAS	TACHYKININ_RECEPTORS_BIND_TACHYKININS	0.10607	0.44588	0.40599	5
iGWAS	DEFECTIVE_C1GALT1C1_CAUSES_TNPS	0.0504	0.21202	0.40605	16
GWAS	SYNTHESIS_OF_IP2_IP_AND_INS_IN_THE_CYTOSOL	0.076624	0.32352	0.40639	13
GWAS	REGULATION_OF_PYRUVATE_METABOLISM	0.043057	0.18204	0.40652	31
iGWAS	ESTROGEN_DEPENDENT_GENE_EXPRESSION	0.018063	0.076494	0.40667	140
GWAS	RND1_GTPASE_CYCLE	0.038851	0.1648	0.40681	41
iGWAS	STING_MEDIATED_INDUCTION_OF_HOST_IMMUNE_RESPONSES	0.045749	0.19476	0.40714	16
GWAS	REGULATION_OF_TP53_EXPRESSION_AND_DEGRADATION	0.038057	0.16208	0.40718	37
GWAS	REGULATION_OF_GLYCOLYSIS_BY_FRUCTOSE_2_6_BISPHOSPHATE_METABOLISM	0.075221	0.32206	0.40766	11
GWAS	PARASITE_INFECTION	0.033475	0.14353	0.4078	56
GWAS	SIGNALING_BY_MST1	0.12101	0.5194	0.40789	5
GWAS	RESPIRATORY_SYNCYTIAL_VIRUS_RSV_ATTACHMENT_AND_ENTRY	0.052382	0.22541	0.40812	21
iGWAS	SIGNALING_BY_BRAF_AND_RAF1_FUSIONS	0.023699	0.10213	0.40825	63
GWAS	SUPPRESSION_OF_PHAGOSOMAL_MATURATION	0.069807	0.30102	0.40831	13
GWAS	G2_M_CHECKPOINTS	0.018394	0.080294	0.40941	162
GWAS	SENESCENCE_ASSOCIATED_SECRETORY_PHENOTYPE_SASP	0.024917	0.10961	0.41009	104
GWAS	ACTIVATION_OF_NMDA_RECEPTORS_AND_POSTSYNAPTIC_EVENTS	0.025408	0.11197	0.41025	86
GWAS	ROLE_OF_PHOSPHOLIPIDS_IN_PHAGOCYTOSIS	0.04468	0.19712	0.41034	25
iGWAS	SIGNALING_BY_ACTIVATED_POINT_MUTANTS_OF_FGFR1	0.053494	0.23709	0.41075	11
iGWAS	ACYL_CHAIN_REMODELLING_OF_PS	0.03928	0.1748	0.4111	22
GWAS	ARYL_HYDROCARBON_RECEPTOR_SIGNALLING	0.1	0.44902	0.41188	6
iGWAS	FACTORS_INVOLVED_IN_MEGAKARYOCYTE_DEVELOPMENT_AND_PLATELET_PRODUCTION	0.014226	0.064927	0.41328	163
GWAS	METABOLISM_OF_WATER_SOLUBLE_VITAMINS_AND_COFACTORS	0.018995	0.086981	0.41357	126
GWAS	HYDROLYSIS_OF_LPC	0.091802	0.42119	0.41373	9
GWAS	RECOGNITION_OF_DNA_DAMAGE_BY_PCNA_CONTAINING_REPLICATION_COMPLEX	0.039603	0.18302	0.41435	29
iGWAS	HEME_DEGRADATION	0.041938	0.19424	0.41453	15
GWAS	TGFBR3_EXPRESSION	0.047799	0.22169	0.41465	25
iGWAS	NFE2L2_REGULATING_ER_STRESS_ASSOCIATED_GENES	0.074569	0.3461	0.41471	5
GWAS	MATURATION_OF_SARS_COV_2_NUCLEOPROTEIN	0.054125	0.25218	0.41503	15
GWAS	HEDGEHOG_ON_STATE	0.023808	0.111	0.41508	85
GWAS	P2Y_RECEPTORS	0.075368	0.35281	0.41542	9
GWAS	CELLULAR_RESPONSE_TO_CHEMICAL_STRESS	0.014932	0.070108	0.41567	199
GWAS	ACTIVATION_OF_ANTERIOR_HOX_GENES_IN_HINDBRAIN_DEVELOPMENT_DURING_EARLY_EMBRYOGENESIS	0.023901	0.11223	0.41568	114
GWAS	DISEASES_OF_IMMUNE_SYSTEM	0.038096	0.18011	0.41625	29
iGWAS	ACTIVATION_OF_IRF3_IRF7_MEDIATED_BY_TBK1_IKK_IKBKE	0.043851	0.20806	0.41654	18
iGWAS	COPI_INDEPENDENT_GOLGI_TO_ER_RETROGRADE_TRAFFIC	0.022691	0.10783	0.41667	51
GWAS	CREB1_PHOSPHORYLATION_THROUGH_NMDA_RECEPTOR_MEDIATED_ACTIVATION_OF_RAS_SIGNALING	0.04109	0.19584	0.41691	25
GWAS	TRAFFICKING_OF_GLUR2_CONTAINING_AMPA_RECEPTORS	0.059395	0.2844	0.41729	15
GWAS	NUCLEOTIDE_BINDING_DOMAIN_LEUCINE_RICH_REPEAT_CONTAINING_RECEPTOR_NLR_SIGNALING_PATHWAYS	0.031245	0.15117	0.41813	52
GWAS	DEFECTS_IN_COBALAMIN_B12_METABOLISM	0.059324	0.2871	0.41815	14
GWAS	GLYOXYLATE_METABOLISM_AND_GLYCINE_DEGRADATION	0.052085	0.25244	0.41827	19
iGWAS	DOWNREGULATION_OF_ERBB2_ERBB3_SIGNALING	0.042761	0.20732	0.4183	13
GWAS	COLLAGEN_DEGRADATION	0.029675	0.14422	0.41849	61
GWAS	RHO_GTPASE_EFFECTORS	0.012472	0.061011	0.41901	303
iGWAS	TRANSCRIPTIONAL_REGULATION_BY_RUNX3	0.017198	0.084703	0.41956	94
GWAS	CONVERSION_FROM_APC_C_CDC20_TO_APC_C_CDH1_IN_LATE_ANAPHASE	0.041859	0.20659	0.41972	20
GWAS	SENSORY_PERCEPTION_OF_TASTE	0.033983	0.16784	0.41977	47
iGWAS	SIGNALING_BY_FGFR1_IN_DISEASE	0.02755	0.13657	0.42007	38
GWAS	RUNX1_AND_FOXP3_CONTROL_THE_DEVELOPMENT_OF_REGULATORY_T_LYMPHOCYTES_TREGS	0.074816	0.37135	0.42017	9
GWAS	AMPK_INHIBITS_CHREBP_TRANSCRIPTIONAL_ACTIVATION_ACTIVITY	0.065109	0.32429	0.42044	8
iGWAS	DOWNSTREAM_SIGNALING_OF_ACTIVATED_FGFR3	0.031921	0.15909	0.42049	24
GWAS	RHOBTB_GTPASE_CYCLE	0.034949	0.1745	0.42063	34
GWAS	MYOGENESIS	0.044471	0.22263	0.42084	29
iGWAS	SCAVENGING_BY_CLASS_A_RECEPTORS	0.036784	0.18464	0.42105	19
iGWAS	SIGNALING_BY_NOTCH1	0.01895	0.095549	0.4214	70
GWAS	FOXO_MEDIATED_TRANSCRIPTION_OF_CELL_CYCLE_GENES	0.052314	0.2643	0.42155	16
GWAS	APOPTOTIC_FACTOR_MEDIATED_RESPONSE	0.041598	0.21158	0.42207	19
iGWAS	MAPK_FAMILY_SIGNALING_CASCADES	0.0091522	0.046624	0.42219	312
GWAS	BETA_OXIDATION_OF_OCTANOYL_COA_TO_HEXANOYL_COA	0.092419	0.47119	0.42225	5
iGWAS	TRNA_MODIFICATION_IN_THE_MITOCHONDRION	0.049862	0.25433	0.42229	8
GWAS	DAG_AND_IP3_SIGNALING	0.033995	0.17385	0.42248	40
GWAS	TNFR1_INDUCED_PROAPOPTOTIC_SIGNALING	0.040145	0.20606	0.42277	24
GWAS	HIGHLY_CALCIUM_PERMEABLE_NICOTINIC_ACETYLCHOLINE_RECEPTORS	0.082142	0.4247	0.42332	9
iGWAS	CHROMATIN_MODIFICATIONS_DURING_THE_MATERNAL_TO_ZYGOTIC_TRANSITION_MZT	0.024427	0.12641	0.42339	63
GWAS	REGULATION_OF_TP53_ACTIVITY	0.015458	0.080112	0.4235	155
GWAS	G_PROTEIN_MEDIATED_EVENTS	0.028876	0.15162	0.42448	53
iGWAS	CLASS_B_2_SECRETIN_FAMILY_RECEPTORS	0.015944	0.083932	0.42467	94
iGWAS	GLYCOGEN_STORAGE_DISEASES	0.039863	0.20995	0.42471	15
GWAS	MET_RECEPTOR_ACTIVATION	0.088855	0.46833	0.42476	6
GWAS	CAMK_IV_MEDIATED_PHOSPHORYLATION_OF_CREB	0.059049	0.31221	0.42499	10
GWAS	RAC2_GTPASE_CYCLE	0.022767	0.12053	0.42509	81
iGWAS	SIGNALING_BY_SCF_KIT	0.024175	0.12845	0.42536	43
iGWAS	ROBO_RECEPTORS_BIND_AKAP5	0.048108	0.25639	0.42558	9
GWAS	BICARBONATE_TRANSPORTERS	0.056875	0.30373	0.42573	10
iGWAS	SYNTHESIS_OF_15_EICOSATETRAENOIC_ACID_DERIVATIVES	0.054951	0.29425	0.42593	6
iGWAS	INTERLEUKIN_23_SIGNALING	0.061706	0.33134	0.42613	9
GWAS	NOSTRIN_MEDIATED_ENOS_TRAFFICKING	0.082455	0.44435	0.42639	5
iGWAS	SYNTHESIS_OF_PI	0.07261	0.39265	0.42665	5
GWAS	POLYMERASE_SWITCHING	0.044469	0.24125	0.42688	12
GWAS	SYNAPTIC_ADHESION_LIKE_MOLECULES	0.041347	0.22547	0.42725	19
GWAS	THE_RETINOID_CYCLE_IN_CONES_DAYLIGHT_VISION	0.082929	0.45261	0.42731	3
GWAS	RESPONSE_OF_MTB_TO_PHAGOCYTOSIS	0.042306	0.23144	0.42748	22
iGWAS	TP53_REGULATES_TRANSCRIPTION_OF_GENES_INVOLVED_IN_CYTOCHROME_C_RELEASE	0.031849	0.17602	0.42821	20
GWAS	SIGNALING_BY_THE_B_CELL_RECEPTOR_BCR	0.017819	0.099728	0.4291	106
iGWAS	SIGNALING_BY_ROBO_RECEPTORS	0.0097669	0.054788	0.42926	204
GWAS	REGULATION_OF_COMMISSURAL_AXON_PATHFINDING_BY_SLIT_AND_ROBO	0.072147	0.40545	0.42938	10
GWAS	CLASS_B_2_SECRETIN_FAMILY_RECEPTORS	0.019113	0.10793	0.42973	94
iGWAS	ADENYLATE_CYCLASE_INHIBITORY_PATHWAY	0.039654	0.22401	0.42975	14
iGWAS	LAGGING_STRAND_SYNTHESIS	0.027363	0.156	0.43038	18
iGWAS	REGULATION_OF_IFNG_SIGNALING	0.037552	0.21517	0.43073	14
GWAS	POLYMERASE_SWITCHING_ON_THE_C_STRAND_OF_THE_TELOMERE	0.031732	0.18197	0.43079	24
iGWAS	DUAL_INCISION_IN_GG_NER	0.020597	0.11822	0.43085	39
iGWAS	SCAVENGING_BY_CLASS_B_RECEPTORS	0.059454	0.34204	0.431	6
GWAS	DEFECTIVE_C1GALT1C1_CAUSES_TNPS	0.047766	0.27732	0.43163	16
iGWAS	RHOJ_GTPASE_CYCLE	0.021106	0.12351	0.43216	51
iGWAS	REGULATION_OF_PTEN_LOCALIZATION	0.05299	0.31152	0.43247	8
GWAS	TNFR1_MEDIATED_CERAMIDE_PRODUCTION	0.064555	0.38103	0.43273	6
iGWAS	ACYL_CHAIN_REMODELLING_OF_PG	0.031768	0.18949	0.43343	18
GWAS	RECOGNITION_AND_ASSOCIATION_OF_DNA_GLYCOSYLASE_WITH_SITE_CONTAINING_AN_AFFECTED_PURINE	0.027419	0.16356	0.43344	51
GWAS	PREVENTION_OF_PHAGOSOMAL_LYSOSOMAL_FUSION	0.054979	0.33053	0.43395	9
iGWAS	PRESYNAPTIC_NICOTINIC_ACETYLCHOLINE_RECEPTORS	0.045468	0.27451	0.43422	12
iGWAS	TYROSINE_CATABOLISM	0.050892	0.30739	0.43425	5
GWAS	FGFR1B_LIGAND_BINDING_AND_ACTIVATION	0.060948	0.37154	0.43485	8
GWAS	FCERI_MEDIATED_CA_2_MOBILIZATION	0.032051	0.19584	0.435	30
iGWAS	ANCHORING_OF_THE_BASAL_BODY_TO_THE_PLASMA_MEMBRANE	0.01324	0.081187	0.43523	94
GWAS	SARS_COV_1_INFECTION	0.013391	0.082234	0.43532	136
GWAS	SYNTHESIS_OF_LEUKOTRIENES_LT_AND_EOXINS_EX	0.039221	0.24083	0.43532	21
iGWAS	HORMONE_LIGAND_BINDING_RECEPTORS	0.03328	0.20462	0.4354	12
GWAS	PHASE_4_RESTING_MEMBRANE_POTENTIAL	0.041472	0.25626	0.43572	19
iGWAS	FORMATION_OF_XYLULOSE_5_PHOSPHATE	0.054346	0.33666	0.43588	5
GWAS	NFE2L2_REGULATING_MDR_ASSOCIATED_ENZYMES	0.060267	0.37713	0.43652	8
iGWAS	GAB1_SIGNALOSOME	0.035354	0.22192	0.43671	17
GWAS	GLUCONEOGENESIS	0.029063	0.18253	0.43675	25
GWAS	INOSITOL_PHOSPHATE_METABOLISM	0.024021	0.1509	0.43676	44
GWAS	DISEASES_OF_DNA_REPAIR	0.021683	0.13659	0.43693	51
GWAS	SIGNALING_BY_PDGFR_IN_DISEASE	0.035984	0.22715	0.43706	20
GWAS	ACYL_CHAIN_REMODELING_OF_CL	0.091831	0.58136	0.43725	5
GWAS	PI_3K_CASCADE_FGFR1	0.037745	0.24139	0.43787	21
GWAS	SIGNALING_BY_PDGF	0.021843	0.14005	0.43803	57
iGWAS	CONSTITUTIVE_SIGNALING_BY_LIGAND_RESPONSIVE_EGFR_CANCER_VARIANTS	0.026313	0.17072	0.43875	19
iGWAS	INWARDLY_RECTIFYING_K_CHANNELS	0.021467	0.13997	0.43905	35
GWAS	HYALURONAN_UPTAKE_AND_DEGRADATION	0.039164	0.25627	0.43927	12
GWAS	SEROTONIN_RECEPTORS	0.053559	0.35076	0.43932	11
iGWAS	G1_S_SPECIFIC_TRANSCRIPTION	0.022667	0.14849	0.43934	28
GWAS	ATORVASTATIN_ADME	0.054343	0.35767	0.43962	9
GWAS	NON_INTEGRIN_MEMBRANE_ECM_INTERACTIONS	0.022651	0.14972	0.43987	55
iGWAS	NUCLEOTIDE_BINDING_DOMAIN_LEUCINE_RICH_REPEAT_CONTAINING_RECEPTOR_NLR_SIGNALING_PATHWAYS	0.017625	0.11757	0.44042	52
GWAS	FOXO_MEDIATED_TRANSCRIPTION_OF_OXIDATIVE_STRESS_METABOLIC_AND_NEURONAL_GENES	0.027245	0.18577	0.4417	29
GWAS	UNWINDING_OF_DNA	0.043832	0.29994	0.44191	12
iGWAS	MATURATION_OF_TCA_ENZYMES_AND_REGULATION_OF_TCA_CYCLE	0.026259	0.18173	0.44256	20
iGWAS	ACTIVATED_NTRK2_SIGNALS_THROUGH_FYN	0.04897	0.33996	0.44273	7
GWAS	MECP2_REGULATES_TRANSCRIPTION_OF_NEURONAL_LIGANDS	0.045367	0.31615	0.44295	7
GWAS	MULTIFUNCTIONAL_ANION_EXCHANGERS	0.0457	0.3187	0.44299	9
iGWAS	FASTK_FAMILY_PROTEINS_REGULATE_PROCESSING_AND_STABILITY_OF_MITOCHONDRIAL_RNAS	0.04056	0.28768	0.44394	4
GWAS	PARACETAMOL_ADME	0.031286	0.22202	0.44397	26
iGWAS	FICOLINS_BIND_TO_REPETITIVE_CARBOHYDRATE_STRUCTURES_ON_THE_TARGET_CELL_SURFACE	0.045262	0.32246	0.44419	5
GWAS	SUMO_IS_CONJUGATED_TO_E1_UBA2_SAE1	0.051097	0.36409	0.4442	5
GWAS	TRISTETRAPROLIN_TTP_ZFP36_BINDS_AND_DESTABILIZES_MRNA	0.030123	0.21576	0.44448	17
GWAS	RHOQ_GTPASE_CYCLE	0.020109	0.14419	0.44454	56
iGWAS	NEGATIVE_FEEDBACK_REGULATION_OF_MAPK_PATHWAY	0.047678	0.34289	0.44471	6
GWAS	DOWNSTREAM_SIGNAL_TRANSDUCTION	0.02686	0.19493	0.4452	29
iGWAS	MAP2K_AND_MAPK_ACTIVATION	0.016587	0.12055	0.44528	38
iGWAS	EGFR_INTERACTS_WITH_PHOSPHOLIPASE_C_GAMMA	0.038184	0.279	0.44557	9
GWAS	SYNTHESIS_OF_BILE_ACIDS_AND_BILE_SALTS_VIA_7ALPHA_HYDROXYCHOLESTEROL	0.029753	0.21804	0.44573	23
GWAS	CHOLESTEROL_BIOSYNTHESIS	0.026005	0.19155	0.44601	25
GWAS	NEUROTRANSMITTER_RELEASE_CYCLE	0.022358	0.16522	0.44618	48
iGWAS	TRANSPORT_TO_THE_GOLGI_AND_SUBSEQUENT_MODIFICATION	0.0080991	0.059921	0.44624	182
GWAS	FERTILIZATION	0.026864	0.19988	0.44654	26
iGWAS	ACETYLCHOLINE_INHIBITS_CONTRACTION_OF_OUTER_HAIR_CELLS	0.058281	0.43447	0.44665	5
iGWAS	TRAFFICKING_AND_PROCESSING_OF_ENDOSOMAL_TLR	0.029766	0.22287	0.44688	11
iGWAS	SIGNALING_BY_ALK_IN_CANCER	0.011539	0.086451	0.44691	90
GWAS	METABOLISM_OF_INGESTED_SEMET_SEC_MESEC_INTO_H2SE	0.062656	0.47121	0.44711	8
GWAS	FCGR_ACTIVATION	0.042138	0.31807	0.4473	12
iGWAS	ACTIVATION_OF_THE_MRNA_UPON_BINDING_OF_THE_CAP_BINDING_COMPLEX_AND_EIFS_AND_SUBSEQUENT_BINDING_TO_43S	0.012749	0.096812	0.44762	54
iGWAS	EGR2_AND_SOX10_MEDIATED_INITIATION_OF_SCHWANN_CELL_MYELINATION	0.021151	0.16271	0.44829	27
iGWAS	NECTIN_NECL_TRANS_HETERODIMERIZATION	0.043829	0.34093	0.44886	7
GWAS	TICAM1_RIP1_MEDIATED_IKK_COMPLEX_RECRUITMENT	0.035608	0.27727	0.44891	18
GWAS	MATURATION_OF_SARS_COV_2_SPIKE_PROTEIN	0.046186	0.3621	0.44925	5
GWAS	NEUTROPHIL_DEGRANULATION	0.0061871	0.048818	0.44958	459
GWAS	CROSS_PRESENTATION_OF_PARTICULATE_EXOGENOUS_ANTIGENS_PHAGOSOMES	0.049634	0.39259	0.4497	7
iGWAS	FORMATION_OF_DEFINITIVE_ENDODERM	0.027257	0.21563	0.44971	15
iGWAS	GOLGI_ASSOCIATED_VESICLE_BIOGENESIS	0.01384	0.11072	0.45027	51
iGWAS	BIOSYNTHESIS_OF_SPECIALIZED_PRORESOLVING_MEDIATORS_SPMS	0.022181	0.17878	0.45063	19
iGWAS	IRF3_MEDIATED_INDUCTION_OF_TYPE_I_IFN	0.026679	0.21594	0.45084	13
GWAS	CRISTAE_FORMATION	0.020055	0.1631	0.45107	29
iGWAS	DISEASES_OF_BASE_EXCISION_REPAIR	0.038391	0.31389	0.45133	5
GWAS	GLYCOSPHINGOLIPID_BIOSYNTHESIS	0.028615	0.23439	0.45142	19
iGWAS	REGULATION_OF_HOMOTYPIC_CELL_CELL_ADHESION	0.017414	0.14335	0.45166	30
iGWAS	ABORTIVE_ELONGATION_OF_HIV_1_TRANSCRIPT_IN_THE_ABSENCE_OF_TAT	0.017975	0.1492	0.45206	23
iGWAS	LECTIN_PATHWAY_OF_COMPLEMENT_ACTIVATION	0.033367	0.28035	0.45263	8
GWAS	DEFECTIVE_INTRINSIC_PATHWAY_FOR_APOPTOSIS	0.022917	0.19499	0.45322	25
iGWAS	SIGNALING_BY_NUCLEAR_RECEPTORS	0.0059668	0.050978	0.45341	283
GWAS	TP53_REGULATES_TRANSCRIPTION_OF_DEATH_RECEPTORS_AND_LIGANDS	0.039272	0.3369	0.4536	12
iGWAS	METABOLISM_OF_STEROIDS	0.0076808	0.066139	0.45377	149
iGWAS	REGULATION_OF_MITF_M_DEPENDENT_GENES_INVOLVED_IN_PIGMENTATION	0.013766	0.11861	0.4538	41
GWAS	MUCOPOLYSACCHARIDOSES	0.034634	0.30123	0.45423	10
iGWAS	RECOGNITION_AND_ASSOCIATION_OF_DNA_GLYCOSYLASE_WITH_SITE_CONTAINING_AN_AFFECTED_PURINE	0.014483	0.12691	0.45457	51
iGWAS	OREXIN_AND_NEUROPEPTIDES_FF_AND_QRFP_BIND_TO_THEIR_RESPECTIVE_RECEPTORS	0.038147	0.33671	0.4549	8
iGWAS	ACTIVATED_TAK1_MEDIATES_P38_MAPK_ACTIVATION	0.020138	0.17862	0.45512	20
GWAS	SLC_MEDIATED_TRANSMEMBRANE_TRANSPORT	0.0076934	0.06852	0.4553	237
iGWAS	FORMATION_OF_THE_EARLY_ELONGATION_COMPLEX	0.013281	0.11941	0.45572	32
iGWAS	TRANSCRIPTIONAL_REGULATION_OF_PLURIPOTENT_STEM_CELLS	0.017473	0.1574	0.4558	30
iGWAS	ESR_MEDIATED_SIGNALING	0.006564	0.059894	0.45637	210
GWAS	NUCLEOTIDE_CATABOLISM	0.018162	0.16609	0.45646	35
iGWAS	TICAM1_TRAF6_DEPENDENT_INDUCTION_OF_TAK1_COMPLEX	0.027925	0.25793	0.45689	10
iGWAS	GRB7_EVENTS_IN_ERBB2_SIGNALING	0.035355	0.32849	0.45715	5
iGWAS	AKT_PHOSPHORYLATES_TARGETS_IN_THE_NUCLEUS	0.025682	0.23969	0.45734	9
iGWAS	ADAPTIVE_IMMUNE_SYSTEM	0.0032185	0.030318	0.45773	732
iGWAS	DEFECTIVE_CHSY1_CAUSES_TPBS	0.02975	0.28095	0.45783	7
iGWAS	COHESIN_LOADING_ONTO_CHROMATIN	0.031073	0.29393	0.4579	8
GWAS	SIGNALING_BY_FGFR1_IN_DISEASE	0.018502	0.17564	0.45805	38
GWAS	GLYCOSPHINGOLIPID_METABOLISM	0.014792	0.14095	0.45821	52
iGWAS	TELOMERE_MAINTENANCE	0.0080181	0.076623	0.45833	104
iGWAS	PHOSPHOLIPASE_C_MEDIATED_CASCADE_FGFR1	0.02031	0.19557	0.45864	16
GWAS	MATURATION_OF_TCA_ENZYMES_AND_REGULATION_OF_TCA_CYCLE	0.024267	0.23396	0.4587	20
iGWAS	CS_DS_DEGRADATION	0.021605	0.20858	0.45875	12
iGWAS	HOMOLOGY_DIRECTED_REPAIR	0.007207	0.069807	0.45889	134
iGWAS	INLA_MEDIATED_ENTRY_OF_LISTERIA_MONOCYTOGENES_INTO_HOST_CELLS	0.024752	0.24238	0.45933	9
iGWAS	FOXO_MEDIATED_TRANSCRIPTION_OF_CELL_DEATH_GENES	0.020802	0.20677	0.45993	15
GWAS	TRNA_MODIFICATION_IN_THE_MITOCHONDRION	0.031765	0.32784	0.46141	8
iGWAS	DOWNREGULATION_OF_SMAD2_3_SMAD4_TRANSCRIPTIONAL_ACTIVITY	0.015927	0.16452	0.46144	29
GWAS	INTRINSIC_PATHWAY_OF_FIBRIN_CLOT_FORMATION	0.021042	0.21971	0.46185	21
GWAS	ERYTHROCYTES_TAKE_UP_OXYGEN_AND_RELEASE_CARBON_DIOXIDE	0.03444	0.35967	0.46186	9
iGWAS	DISEASES_OF_PROGRAMMED_CELL_DEATH	0.0084693	0.090124	0.46257	95
GWAS	CELL_EXTRACELLULAR_MATRIX_INTERACTIONS	0.024258	0.25956	0.46277	16
GWAS	SIGNALING_BY_NTRKS	0.0084273	0.090471	0.46289	132
iGWAS	HIV_TRANSCRIPTION_ELONGATION	0.0098686	0.10624	0.463	42
GWAS	SIGNALING_BY_ERBB2_ECD_MUTANTS	0.022191	0.23951	0.46309	16
GWAS	REGULATION_OF_CYTOSKELETAL_REMODELING_AND_CELL_SPREADING_BY_IPP_COMPLEX_COMPONENTS	0.036301	0.39436	0.46333	7
iGWAS	ACYL_CHAIN_REMODELLING_OF_PI	0.018031	0.19989	0.46406	17
GWAS	DOWNSTREAM_SIGNALING_OF_ACTIVATED_FGFR1	0.016492	0.18475	0.46444	31
iGWAS	RSV_HOST_INTERACTIONS	0.0076382	0.085713	0.4645	92
iGWAS	DNA_DAMAGE_REVERSAL	0.021153	0.23765	0.46454	8
iGWAS	RETROGRADE_NEUROTROPHIN_SIGNALLING	0.019978	0.2261	0.4648	14
GWAS	HS_GAG_DEGRADATION	0.019297	0.21941	0.46496	21
GWAS	GLYCEROPHOSPHOLIPID_CATABOLISM	0.037547	0.43134	0.46532	7
GWAS	TERMINATION_OF_O_GLYCAN_BIOSYNTHESIS	0.01903	0.221	0.46569	23
iGWAS	ALPHA_PROTEIN_KINASE_1_SIGNALING_PATHWAY	0.022605	0.26368	0.46584	10
iGWAS	REGULATION_OF_ENDOGENOUS_RETROELEMENTS_BY_THE_HUMAN_SILENCING_HUB_HUSH_COMPLEX	0.010882	0.12706	0.46588	64
GWAS	NECTIN_NECL_TRANS_HETERODIMERIZATION	0.037533	0.43944	0.46597	7
GWAS	RHOJ_GTPASE_CYCLE	0.013302	0.1561	0.46605	51
iGWAS	ESTROGEN_DEPENDENT_NUCLEAR_EVENTS_DOWNSTREAM_OF_ESR_MEMBRANE_SIGNALING	0.014467	0.16983	0.46606	23
GWAS	METABOLISM_OF_NITRIC_OXIDE_NOS3_ACTIVATION_AND_REGULATION	0.022047	0.25982	0.46619	14
GWAS	SIGNALING_BY_BRAF_AND_RAF1_FUSIONS	0.011064	0.13081	0.4663	63
GWAS	UNBLOCKING_OF_NMDA_RECEPTORS_GLUTAMATE_BINDING_AND_ACTIVATION	0.020268	0.24292	0.46675	19
iGWAS	STIMULI_SENSING_CHANNELS	0.0069538	0.083548	0.46683	100
GWAS	RUNX1_REGULATES_TRANSCRIPTION_OF_GENES_INVOLVED_IN_DIFFERENTIATION_OF_MYELOID_CELLS	0.037058	0.44823	0.46705	7
iGWAS	NONHOMOLOGOUS_END_JOINING_NHEJ	0.0087682	0.10675	0.46727	64
iGWAS	BIOSYNTHESIS_OF_THE_N_GLYCAN_PRECURSOR_DOLICHOL_LIPID_LINKED_OLIGOSACCHARIDE_LLO_AND_TRANSFER_TO_A_NASCENT_PROTEIN	0.0070354	0.087671	0.46802	77
iGWAS	RECRUITMENT_OF_NUMA_TO_MITOTIC_CENTROSOMES	0.0067678	0.085227	0.46835	89
GWAS	EPHB_MEDIATED_FORWARD_SIGNALING	0.01343	0.17204	0.46889	41
iGWAS	FGFR2C_LIGAND_BINDING_AND_ACTIVATION	0.018672	0.24263	0.46933	12
GWAS	ABERRANT_REGULATION_OF_MITOTIC_EXIT_IN_CANCER_DUE_TO_RB1_DEFECTS	0.016104	0.20943	0.46935	20
GWAS	EUKARYOTIC_TRANSLATION_INITIATION	0.0068207	0.088977	0.46945	111
iGWAS	GLYCOSPHINGOLIPID_BIOSYNTHESIS	0.013653	0.1818	0.47007	19
iGWAS	SENSORY_PROCESSING_OF_SOUND_BY_OUTER_HAIR_CELLS_OF_THE_COCHLEA	0.0085883	0.11563	0.4704	52
GWAS	RESOLUTION_OF_AP_SITES_VIA_THE_MULTIPLE_NUCLEOTIDE_PATCH_REPLACEMENT_PATHWAY	0.013921	0.1899	0.47078	25
GWAS	CONDENSATION_OF_PROMETAPHASE_CHROMOSOMES	0.021867	0.30462	0.47139	11
GWAS	P130CAS_LINKAGE_TO_MAPK_SIGNALING_FOR_INTEGRINS	0.019694	0.276	0.47156	15
iGWAS	REGULATION_BY_C_FLIP	0.017538	0.24929	0.47196	11
iGWAS	HSP90_CHAPERONE_CYCLE_FOR_STEROID_HORMONE_RECEPTORS_SHR_IN_THE_PRESENCE_OF_LIGAND	0.0074743	0.10707	0.47217	54
iGWAS	FGFR1C_LIGAND_BINDING_AND_ACTIVATION	0.015277	0.22263	0.47265	13
GWAS	MITOCHONDRIAL_FATTY_ACID_BETA_OXIDATION_OF_UNSATURATED_FATTY_ACIDS	0.027252	0.39848	0.47274	6
iGWAS	SIRT1_NEGATIVELY_REGULATES_RRNA_EXPRESSION	0.0085013	0.12595	0.47309	60
GWAS	GLI_PROTEINS_BIND_PROMOTERS_OF_HH_RESPONSIVE_GENES_TO_PROMOTE_TRANSCRIPTION	0.028865	0.43087	0.47329	7
iGWAS	VITAMIN_C_ASCORBATE_METABOLISM	0.017849	0.26755	0.47341	8
iGWAS	FORMATION_OF_RNA_POL_II_ELONGATION_COMPLEX	0.0063815	0.09612	0.47353	57
iGWAS	RUNX1_REGULATES_TRANSCRIPTION_OF_GENES_INVOLVED_IN_DIFFERENTIATION_OF_HSCS	0.0053025	0.079997	0.47358	121
GWAS	HDR_THROUGH_SINGLE_STRAND_ANNEALING_SSA	0.011129	0.16809	0.4736	37
GWAS	NETRIN_MEDIATED_REPULSION_SIGNALS	0.029705	0.46518	0.47454	8
GWAS	GLYCOGEN_BREAKDOWN_GLYCOGENOLYSIS	0.024776	0.39475	0.47498	11
GWAS	ROBO_RECEPTORS_BIND_AKAP5	0.020365	0.3331	0.47562	9
iGWAS	CREATION_OF_C4_AND_C2_ACTIVATORS	0.015006	0.24819	0.47589	13
iGWAS	CELLULAR_HEXOSE_TRANSPORT	0.010981	0.18411	0.47622	21
GWAS	MISMATCH_REPAIR	0.013847	0.23486	0.47649	15
iGWAS	INTERLEUKIN_4_AND_INTERLEUKIN_13_SIGNALING	0.0048778	0.08525	0.47719	103
GWAS	RHOG_GTPASE_CYCLE	0.0074467	0.13067	0.47728	70
iGWAS	SIGNAL_ATTENUATION	0.016753	0.30513	0.47811	10
iGWAS	REGULATION_OF_HMOX1_EXPRESSION_AND_ACTIVITY	0.019383	0.35509	0.47823	5
GWAS	ACTIVATED_TAK1_MEDIATES_P38_MAPK_ACTIVATION	0.012478	0.23024	0.47839	20
iGWAS	COLLAGEN_FORMATION	0.0050545	0.093585	0.47846	88
GWAS	REGULATION_OF_FZD_BY_UBIQUITINATION	0.012163	0.22561	0.4785	21
iGWAS	VASOPRESSIN_REGULATES_RENAL_WATER_HOMEOSTASIS_VIA_AQUAPORINS	0.0069716	0.13191	0.47893	42
iGWAS	FGFR2_MUTANT_RECEPTOR_ACTIVATION	0.0073348	0.13985	0.47909	32
iGWAS	CHEMOKINE_RECEPTORS_BIND_CHEMOKINES	0.0066108	0.12727	0.47929	55
iGWAS	RHOBTB2_GTPASE_CYCLE	0.0085616	0.17858	0.48088	22
GWAS	COLLAGEN_FORMATION	0.005755	0.12062	0.48097	88
GWAS	HSF1_ACTIVATION	0.0082441	0.18187	0.48192	29
iGWAS	CHAPERONE_MEDIATED_AUTOPHAGY	0.0086814	0.19248	0.48201	20
GWAS	NUCLEAR_ENVELOPE_NE_REASSEMBLY	0.0051085	0.11389	0.48211	73
iGWAS	INTRINSIC_PATHWAY_OF_FIBRIN_CLOT_FORMATION	0.0076039	0.17006	0.48217	21
GWAS	AMINO_ACIDS_REGULATE_MTORC1	0.006198	0.13994	0.48234	53
iGWAS	ACTIVATION_OF_BH3_ONLY_PROTEINS	0.0062675	0.14219	0.48242	30
GWAS	RRNA_MODIFICATION_IN_THE_NUCLEUS_AND_CYTOSOL	0.0052066	0.11949	0.48262	58
GWAS	SIGNALING_BY_FGFR2_IIIA_TM	0.0093425	0.21498	0.48267	19
iGWAS	COMPLEX_IV_ASSEMBLY	0.0046998	0.11029	0.48301	44
iGWAS	DEFECTS_IN_COBALAMIN_B12_METABOLISM	0.009464	0.22272	0.48305	14
iGWAS	ANTIGEN_PROCESSING_UBIQUITINATION_PROTEASOME_DEGRADATION	0.0018997	0.045784	0.48345	296
GWAS	AGGREPHAGY	0.0068262	0.16628	0.48363	41
GWAS	GLYCOSPHINGOLIPID_CATABOLISM	0.0069567	0.17636	0.48427	33
GWAS	ATTACHMENT_OF_GPI_ANCHOR_TO_UPAR	0.012749	0.33139	0.48466	7
iGWAS	REGULATION_OF_TP53_ACTIVITY	0.0022087	0.062143	0.48582	155
GWAS	PRESYNAPTIC_DEPOLARIZATION_AND_CALCIUM_CHANNEL_OPENING	0.012182	0.34696	0.486	11
GWAS	BLOOD_GROUP_SYSTEMS_BIOSYNTHESIS	0.0071833	0.21152	0.48645	21
iGWAS	PROLONGED_ERK_ACTIVATION_EVENTS	0.0076035	0.23108	0.48688	14
iGWAS	NGF_STIMULATED_TRANSCRIPTION	0.0038837	0.12466000000000001	0.48757	38
GWAS	DAP12_SIGNALING	0.005521	0.17863	0.48767	27
iGWAS	RECOGNITION_OF_DNA_DAMAGE_BY_PCNA_CONTAINING_REPLICATION_COMPLEX	0.0042915	0.14254	0.48799	29
iGWAS	FCGR_ACTIVATION	0.0072625	0.24676	0.48826	12
iGWAS	INTRINSIC_PATHWAY_FOR_APOPTOSIS	0.0028803	0.10066	0.48859	54
iGWAS	SYNTHESIS_OF_BILE_ACIDS_AND_BILE_SALTS	0.0041894	0.1481	0.48872	33
iGWAS	PYRIMIDINE_CATABOLISM	0.0057564	0.22102	0.48961	12
GWAS	TGF_BETA_RECEPTOR_SIGNALING_ACTIVATES_SMADS	0.0038608	0.14878	0.48965	47
iGWAS	PEPTIDE_HORMONE_METABOLISM	0.0022886	0.088341	0.48967	83
iGWAS	ADP_SIGNALLING_THROUGH_P2Y_PURINOCEPTOR_12	0.0041005	0.16004	0.48978	22
iGWAS	ACTIVATION_OF_THE_AP_1_FAMILY_OF_TRANSCRIPTION_FACTORS	0.0074357	0.29534	0.48996	10
GWAS	YAP1_AND_WWTR1_TAZ_STIMULATED_GENE_EXPRESSION	0.0075925	0.30385	0.49003	14
GWAS	SUMO_IS_TRANSFERRED_FROM_E1_TO_E2_UBE2I_UBC9	0.0078516	0.3229	0.4903	7
iGWAS	ATTENUATION_PHASE	0.0036635	0.1544	0.49054	27
GWAS	METABOLISM_OF_LIPIDS	9.1392e-4	0.039081	0.49067	723
GWAS	E2F_MEDIATED_REGULATION_OF_DNA_REPLICATION	0.0050423	0.21633	0.4907	19
GWAS	FRS_MEDIATED_FGFR1_SIGNALING	0.0048819	0.21101	0.49077	23
iGWAS	RRNA_MODIFICATION_IN_THE_MITOCHONDRION	0.0076468	0.33595	0.49092	6
iGWAS	SIGNALING_BY_FGFR	0.0019535	0.085896	0.49093	87
iGWAS	RECYCLING_PATHWAY_OF_L1	0.0028128	0.12548	0.49106	42
GWAS	GLYCOGEN_METABOLISM	0.0053334	0.24041	0.49115	22
iGWAS	RUNX1_REGULATES_TRANSCRIPTION_OF_GENES_INVOLVED_IN_BCR_SIGNALING	0.0072974	0.34038	0.49145	6
GWAS	RECYCLING_OF_BILE_ACIDS_AND_SALTS	0.0051005	0.23982	0.49152	18
iGWAS	RESPONSE_TO_ELEVATED_PLATELET_CYTOSOLIC_CA2	0.0014613	0.071452	0.49184	123
GWAS	G2_M_DNA_DAMAGE_CHECKPOINT	0.002249	0.11096	0.49191	90
GWAS	APOPTOSIS	0.0015635	0.077412	0.49194	173
GWAS	RHOBTB1_GTPASE_CYCLE	0.0037453	0.21395	0.49302	22
iGWAS	DOWNREGULATION_OF_ERBB2_SIGNALING	0.0026186	0.15021	0.49305	29
GWAS	NERVOUS_SYSTEM_DEVELOPMENT	7.6964e-4	0.045577	0.49326	542
GWAS	SMALL_INTERFERING_RNA_SIRNA_BIOGENESIS	0.0055319	0.34887	0.49367	9
iGWAS	SIGNALING_BY_TGF_BETA_RECEPTOR_COMPLEX	0.0012612	0.084532	0.49405	92
GWAS	DEACTIVATION_OF_THE_BETA_CATENIN_TRANSACTIVATING_COMPLEX	0.0025073	0.17312	0.49422	39
GWAS	PDH_COMPLEX_SYNTHESIZES_ACETYL_COA_FROM_PYR	0.0069763	0.56219	0.49505	5
iGWAS	APOPTOSIS_INDUCED_DNA_FRAGMENTATION	0.0025982	0.21319	0.49514	13
GWAS	REGULATION_OF_PLK1_ACTIVITY_AT_G2_M_TRANSITION	0.0013448	0.11156	0.49519	84
iGWAS	EPHRIN_SIGNALING	0.0023801	0.20178	0.49529	17
iGWAS	NEF_MEDIATED_CD8_DOWN_REGULATION	0.003992	0.36194	0.4956	7
iGWAS	DNA_DOUBLE_STRAND_BREAK_REPAIR	6.9394e-4	0.063056	0.49561	164
GWAS	ORGANIC_ANION_TRANSPORTERS	0.0028507	0.27204	0.49582	12
GWAS	CARDIOGENESIS	0.0021205	0.21145	0.496	26
GWAS	ASSOCIATION_OF_TRIC_CCT_WITH_TARGET_PROTEINS_DURING_BIOSYNTHESIS	0.0014611	0.14964	0.4961	38
GWAS	CLEC7A_INFLAMMASOME_PATHWAY	0.0036543	0.37335	0.4961	6
GWAS	IL_6_TYPE_CYTOKINE_RECEPTOR_LIGAND_INTERACTIONS	0.0024275	0.25804	0.49625	17
GWAS	TERMINATION_OF_TRANSLESION_DNA_SYNTHESIS	0.0017419	0.19148	0.49637	32
GWAS	RAF_INDEPENDENT_MAPK1_3_ACTIVATION	0.0020275	0.23875	0.49661	22
GWAS	EGFR_INTERACTS_WITH_PHOSPHOLIPASE_C_GAMMA	0.0030418	0.35927	0.49662	9
iGWAS	NS1_MEDIATED_EFFECTS_ON_HOST_PATHWAYS	9.5175e-4	0.11683	0.49675	41
GWAS	EUKARYOTIC_TRANSLATION_ELONGATION	6.611e-4	0.10131	0.4974	87
GWAS	NUCLEOTIDE_LIKE_PURINERGIC_RECEPTORS	0.001654	0.29743000000000003	0.49778	13
iGWAS	TRAIL_SIGNALING	0.0015021	0.34342	0.49826	8
iGWAS	ACYL_CHAIN_REMODELLING_OF_PC	3.8257e-4	0.15492	0.49901	27
GWAS	REGULATION_OF_MITF_M_DEPENDENT_GENES_INVOLVED_IN_PIGMENTATION	3.1079e-4	0.15298	0.49919	41
GWAS	FORMATION_OF_FIBRIN_CLOT_CLOTTING_CASCADE	2.9699e-4	0.18166	0.49935	37
GWAS	SIGNALING_BY_TGF_BETA_RECEPTOR_COMPLEX	1.7831e-4	0.10926	0.49935	92
GWAS	ERYTHROPOIETIN_ACTIVATES_PHOSPHOLIPASE_C_GAMMA_PLCG	5.1109e-4	0.36528	0.49944	7
GWAS	SENSORY_PROCESSING_OF_SOUND_BY_OUTER_HAIR_CELLS_OF_THE_COCHLEA	8.5178e-6	0.1491	0.49998	52
GWAS	NICOTINAMIDE_SALVAGING	-0.00017223	0.24579	0.50028	19
GWAS	BIOSYNTHESIS_OF_EPA_DERIVED_SPMS	-0.00037634	0.45276	0.50033	6
GWAS	HEDGEHOG_OFF_STATE	-0.00014374	0.098012	0.50059	111
iGWAS	CIRCADIAN_CLOCK	-0.00019604	0.095872	0.50082	69
GWAS	NOTCH2_ACTIVATION_AND_TRANSMISSION_OF_SIGNAL_TO_THE_NUCLEUS	-0.00066927	0.20918	0.50128	22
GWAS	PECAM1_INTERACTIONS	-0.0010469	0.31419	0.50133	11
GWAS	SHC_RELATED_EVENTS_TRIGGERED_BY_IGF1R	-0.0011069	0.33195	0.50133	9
GWAS	RHO_GTPASES_ACTIVATE_NADPH_OXIDASES	-0.00079027	0.221	0.50143	22
iGWAS	PHOSPHORYLATION_OF_EMI1	-0.0011132	0.30248	0.50147	6
GWAS	BASE_EXCISION_REPAIR	-0.0004337	0.11228	0.50154	86
GWAS	PTK6_REGULATES_RTKS_AND_THEIR_EFFECTORS_AKT1_AND_DOK1	-0.0014831	0.34577	0.50171	9
iGWAS	P2Y_RECEPTORS	-0.0013213	0.27371	0.50193	9
iGWAS	DEFECTIVE_GALNT3_CAUSES_HFTC	-0.0012059	0.21127	0.50228	16
iGWAS	NUCLEAR_EVENTS_STIMULATED_BY_ALK_SIGNALING_IN_CANCER	-0.00080891	0.13933	0.50232	33
GWAS	INLB_MEDIATED_ENTRY_OF_LISTERIA_MONOCYTOGENES_INTO_HOST_CELL	-0.0018136	0.27576	0.50262	14
iGWAS	VLDLR_INTERNALISATION_AND_DEGRADATION	-0.0014131	0.19332	0.50292	16
iGWAS	TRANSCRIPTIONAL_REGULATION_BY_RUNX2	-0.00058632	0.075986	0.50308	115
GWAS	ACETYLCHOLINE_INHIBITS_CONTRACTION_OF_OUTER_HAIR_CELLS	-0.0050699	0.5601	0.50361	5
iGWAS	ADENYLATE_CYCLASE_ACTIVATING_PATHWAY	-0.003053	0.28327	0.5043	10
GWAS	SIGNALING_BY_TGF_BETA_RECEPTOR_COMPLEX_IN_CANCER	-0.0036434	0.33261	0.50437	8
GWAS	PURINE_CATABOLISM	-0.002576	0.2332	0.50441	17
GWAS	DNA_DAMAGE_BYPASS	-0.001646	0.1473	0.50446	47
GWAS	RESOLUTION_OF_SISTER_CHROMATID_COHESION	-0.001136	0.090011	0.50503	120
GWAS	UPTAKE_OF_DIETARY_COBALAMINS_INTO_ENTEROCYTES	-0.0047103	0.34941	0.50538	10
GWAS	MALATE_ASPARTATE_SHUTTLE	-0.0043131	0.31752	0.50542	9
iGWAS	DEFECTIVE_CSF2RB_CAUSES_SMDP5	-0.0048944	0.35903	0.50544	7
iGWAS	FREE_FATTY_ACIDS_REGULATE_INSULIN_SECRETION	-0.0036276	0.26395	0.50548	10
iGWAS	CYTOSOLIC_SULFONATION_OF_SMALL_MOLECULES	-0.0027756	0.17003	0.50651	22
GWAS	EGFR_TRANSACTIVATION_BY_GASTRIN	-0.0056461	0.33127	0.5068	9
iGWAS	RNA_POLYMERASE_I_TRANSCRIPTION_TERMINATION	-0.0021954	0.12282	0.50713	30
iGWAS	MOLECULES_ASSOCIATED_WITH_ELASTIC_FIBRES	-0.0023814	0.1331	0.50714	37
GWAS	HYALURONAN_METABOLISM	-0.004096	0.2259	0.50723	17
iGWAS	NEUROTRANSMITTER_RELEASE_CYCLE	-0.0023323	0.12814	0.50726	48
GWAS	SIGNALING_BY_EGFR_IN_CANCER	-0.0041367	0.20601	0.50801	25
GWAS	NRAGE_SIGNALS_DEATH_THROUGH_JNK	-0.003211	0.1578	0.50812	53
GWAS	TRIGLYCERIDE_CATABOLISM	-0.0048972	0.23728	0.50823	23
GWAS	ROLE_OF_SECOND_MESSENGERS_IN_NETRIN_1_SIGNALING	-0.0070931	0.33733	0.50839	9
iGWAS	SIGNALING_BY_FGFR1	-0.0024068	0.11221	0.50856	51
GWAS	MAPK_TARGETS_NUCLEAR_EVENTS_MEDIATED_BY_MAP_KINASES	-0.0042789	0.19536	0.50874	29
GWAS	POU5F1_OCT4_SOX2_NANOG_ACTIVATE_GENES_RELATED_TO_PROLIFERATION	-0.0066392	0.29939	0.50885	12
iGWAS	CLEC7A_DECTIN_1_INDUCES_NFAT_ACTIVATION	-0.0057865	0.24621	0.50937	11
iGWAS	POST_CHAPERONIN_TUBULIN_FOLDING_PATHWAY	-0.0036806	0.15581	0.50942	22
GWAS	ORC1_REMOVAL_FROM_CHROMATIN	-0.0028195	0.11576	0.50972	70
iGWAS	TGFBR3_REGULATES_TGF_BETA_SIGNALING	-0.0069159	0.28229	0.50977	8
iGWAS	CYP2E1_REACTIONS	-0.0070746	0.28088	0.51005	11
iGWAS	GLUCAGON_TYPE_LIGAND_RECEPTORS	-0.0034901	0.1367	0.51018	33
iGWAS	ALPHA_OXIDATION_OF_PHYTANATE	-0.0098248	0.37101	0.51056	6
iGWAS	AKT_PHOSPHORYLATES_TARGETS_IN_THE_CYTOSOL	-0.0058668	0.21996	0.51064	14
GWAS	VITAMIN_B1_THIAMIN_METABOLISM	-0.011561	0.42636	0.51082	5
iGWAS	RHO_GTPASES_ACTIVATE_NADPH_OXIDASES	-0.0047286	0.17145	0.511	22
GWAS	THROMBOXANE_SIGNALLING_THROUGH_TP_RECEPTOR	-0.0058614	0.20944	0.51116	24
GWAS	FICOLINS_BIND_TO_REPETITIVE_CARBOHYDRATE_STRUCTURES_ON_THE_TARGET_CELL_SURFACE	-0.011645	0.41465	0.5112	5
iGWAS	PEROXISOMAL_PROTEIN_IMPORT	-0.0029358	0.1014	0.51155	62
GWAS	NUCLEAR_EVENTS_KINASE_AND_TRANSCRIPTION_FACTOR_ACTIVATION	-0.0038672	0.1315	0.51173	59
iGWAS	REGULATION_OF_RAS_BY_GAPS	-0.00306	0.098569	0.51238	66
GWAS	AUTOPHAGY	-0.0025609	0.08073	0.51265	150
iGWAS	MET_PROMOTES_CELL_MOTILITY	-0.0045356	0.14215	0.51273	41
GWAS	SIGNALING_BY_NTRK3_TRKC	-0.0090548	0.24769	0.51458	17
iGWAS	FLT3_SIGNALING	-0.0048252	0.13155	0.51463	38
iGWAS	DEATH_RECEPTOR_SIGNALING	-0.0024917	0.067481	0.51473	143
GWAS	INACTIVATION_OF_CSF3_G_CSF_SIGNALING	-0.0085327	0.22694	0.515	25
iGWAS	P75_NTR_RECEPTOR_MEDIATED_SIGNALLING	-0.0032265	0.085134	0.51512	89
iGWAS	GLUCOSE_METABOLISM	-0.0031496	0.081902	0.51534	83
iGWAS	SIGNALING_BY_NTRKS	-0.0027686	0.070008	0.51577	132
iGWAS	CLASS_I_MHC_MEDIATED_ANTIGEN_PROCESSING_PRESENTATION	-0.00167	0.041844	0.51592	363
iGWAS	ACTIVATION_OF_NMDA_RECEPTORS_AND_POSTSYNAPTIC_EVENTS	-0.0035132	0.086891	0.51613	86
iGWAS	TRYPTOPHAN_CATABOLISM	-0.008952	0.22085	0.51617	14
GWAS	CHONDROITIN_SULFATE_BIOSYNTHESIS	-0.0094918	0.2325	0.51628	18
GWAS	NFE2L2_REGULATING_INFLAMMATION_ASSOCIATED_GENES	-0.019142	0.46174	0.51653	5
iGWAS	ERBB2_ACTIVATES_PTK6_SIGNALING	-0.010569	0.24815	0.51699	13
iGWAS	SMALL_INTERFERING_RNA_SIRNA_BIOGENESIS	-0.011844	0.27063	0.51745	9
GWAS	ADENYLATE_CYCLASE_INHIBITORY_PATHWAY	-0.012676	0.28875	0.51751	14
iGWAS	HEDGEHOG_ON_STATE	-0.0037857	0.085548	0.51765	85
iGWAS	PTK6_PROMOTES_HIF1A_STABILIZATION	-0.015236	0.34345	0.51769	6
iGWAS	ONCOGENIC_MAPK_SIGNALING	-0.004206	0.093097	0.51802	79
iGWAS	BETA_OXIDATION_OF_HEXANOYL_COA_TO_BUTANOYL_COA	-0.016597	0.35948	0.51841	5
iGWAS	FGFR1_MUTANT_RECEPTOR_ACTIVATION	-0.0076014	0.16252	0.51865000000000006	31
iGWAS	SODIUM_CALCIUM_EXCHANGERS	-0.012948	0.27064	0.51908	11
GWAS	SUMOYLATION_OF_DNA_METHYLATION_PROTEINS	-0.012035	0.24944	0.51924	16
GWAS	ABERRANT_REGULATION_OF_MITOTIC_G1_S_TRANSITION_IN_CANCER_DUE_TO_RB1_DEFECTS	-0.011652	0.23269	0.51997	17
iGWAS	DEVELOPMENTAL_BIOLOGY	-0.0012722	0.024241	0.52093	1369
iGWAS	REPRODUCTION	-0.0035593	0.067736	0.52095	150
GWAS	WNT_MEDIATED_ACTIVATION_OF_DVL	-0.017383	0.32977	0.52102	8
iGWAS	SARS_COV_1_MODULATES_HOST_TRANSLATION_MACHINERY	-0.0064886	0.12296	0.52104	33
GWAS	GAB1_SIGNALOSOME	-0.015326	0.28587	0.52138	17
GWAS	PROCESSING_OF_CAPPED_INTRONLESS_PRE_MRNA	-0.0090959	0.1671	0.52171	28
GWAS	TRAF6_MEDIATED_IRF7_ACTIVATION	-0.013216	0.239	0.52205	30
iGWAS	SIGNALING_BY_ACTIVIN	-0.011321	0.20082	0.52248000000000006	17
iGWAS	TRANSCRIPTIONAL_AND_POST_TRANSLATIONAL_REGULATION_OF_MITF_M_EXPRESSION_AND_ACTIVITY	-0.0061749	0.10828	0.52274	50
GWAS	TBC_RABGAPS	-0.0080896	0.13961	0.5231	40
GWAS	ACTIVATION_OF_THE_PRE_REPLICATIVE_COMPLEX	-0.0099442	0.16934	0.52341	30
iGWAS	TRANSPORT_OF_NUCLEOTIDE_SUGARS	-0.016642	0.28112	0.5236	8
[truncated: 1,474 more rows]
