# Supplementary material for: Polygenic scores capture genetic modification of the adiposity-cardiometabolic risk factor relationship
Source: Cell Genom. 2025 Nov 25;6(3):101075. doi: 10.1016/j.xgen.2025.101075 (PMC12985365; doi:10.1016/j.xgen.2025.101075)
Supplement: Data S1. PGS weights for each score type and CRF as developed in the UKB, related to STAR Methods [file mmc4.zip]

Archive with 1 entries (1 files):
- pgs_weights.tar.gz
